# Supplementary material for: Genomic Characterization and Comparison of Multi-Regional and Pooled Tumor Biopsy Specimens
Source: PLoS One. 2016 Mar 24;11(3):e0152574. doi: 10.1371/journal.pone.0152574 (PMC4807092; doi:10.1371/journal.pone.0152574)
Supplement: S1 Table — (XLSX) [file pone.0152574.s004.xlsx]

## Sheet: Sheet1
S1 Table. Summary of whole-exome sequencing data
Sample	Total Reads	Unique Reads	Unique Reads (%)	Unique aligned reads	Unique aligned reads (%)	Mean Target Coverage
Colon1	121813992	116740087	95.8	109152921	89.6	135.7
Colon2	134923890	129244709	95.8	119942525	88.9	147
Colon3	143860378	138125346	96	127250032	88.5	160
Colon4	106267606	101289394	95.3	94240194	88.7	116.3
Colon_pooled	152864884	146950557	96.1	135562669	88.7	167.5
Stomach1	104694036	99808085	95.3	94116707	89.9	114.2
Stomach2	110481500	105159236	95.2	98681692	89.3	121.6
Stomach3	122573732	117773666	96.1	110141560	89.9	135.3
Stomach4	97782190	93288201	95.4	86581025	88.5	106.8
Stomach_pooled	122343168	117257662	95.8	117257662	95.8	143.1
Kidney1	124384050	114357307	91.9	109919090	88.4	135.1
Kidney2	136192254	120512971	88.5	115922419	85.1	145.2
Kidney3	135787198	121897123	89.8	117532932	86.6	149.9
Kidney4	132517124	120966994	91.3	116482008	87.9	144.5
Kideny_pooled	134499772	123279041	91.7	118678000	88.2	142.6
Liver1	129023870	119814239	92.9	115424281	89.5	143.1
Liver2	121216336	112763540	93	108712659	89.7	135.4
Liver3	131699138	118816139	90.2	114490114	86.9	143.6
Liver4	119578812	78433433	65.6	74499527	62.3	98.3
Liver_pooled	135887046	123386921	90.8	118808948	87.4	149.3
