# Supplementary material for: Genomic Characterization and Comparison of Multi-Regional and Pooled Tumor Biopsy Specimens
Source: PLoS One. 2016 Mar 24;11(3):e0152574. doi: 10.1371/journal.pone.0152574 (PMC4807092; doi:10.1371/journal.pone.0152574)
Supplement: S2 Table — (XLSX) [file pone.0152574.s005.xlsx]

## Sheet: Sheet1
S2 Table. Summary of whole-transcriptome sequencing data
Sample	Total Reads	Filtered out (%)	Aligned Reads (%)	Unique aligned reads	Unique aligned reads (%)
Colon1	62236116	0.02	94.5	56202541	90.3
Colon2	56072826	0.02	93.4	50072465	89.3
Colon3	55951434	0.02	92	48597442	86.9
Colon4	36546394	0.02	95.2	33340081	91.2
Colon_pooled	65409118	0.02	97.7	59464305	90.9
Stomach1	50390752	0.02	93.2	44317238	87.9
Stomach2	64449880	0.02	94.2	58509498	90.8
Stomach3	86548634	0.02	95.1	78476526	90.7
Stomach4	49650128	0.02	92.5	43488252	87.6
Stomach_pooled	50403528	0.02	94.7	45651929	90.6
Kidney1	46674326	0.23	91.9	39123389	83.8
Kidney2	45765710	0.22	95	40049760	87.5
Kidney3	51662254	0.22	95.4	44513317	86.2
Kidney4	50538148	0.22	96.4	44247355	87.6
Kideny_pooled	61319808	0.22	95.2	53860613	87.8
Liver1	59248268	0.22	94.9	52140546	88
Liver2	44394408	0.01	98.2	40096067	90.3
Liver3	40830530	0	99.5	36445929	89.3
Liver4	55720088	0	99.9	50529593	90.7
Liver_pooled	46257126	0.01	99.1	42573642	92
