# Supplementary material for: Genomic Characterization and Comparison of Multi-Regional and Pooled Tumor Biopsy Specimens
Source: PLoS One. 2016 Mar 24;11(3):e0152574. doi: 10.1371/journal.pone.0152574 (PMC4807092; doi:10.1371/journal.pone.0152574)
Supplement: S4 Table — (XLSX) [file pone.0152574.s007.xlsx]

## Sheet: Colon_Exp
S4 Table. Gene expression values from whole-transcriptome sequencing
Gene	colon-1	colon-2	colon-3	colon-4	colon_pooled
A1BG	1.18105	0.645982	0.654076	1.00461	0.866448
A1CF	3.26223	5.676	4.8102	4.18928	4.86758
A2LD1	3.939	4.1193	4.12065	4.34504	4.00945
A2M	7.90776	6.90104	8.09445	7.95559	7.01677
A2ML1	3.88974	0.358849	1.96932	2.94661	4.27169
A4GALT	3.18266	2.95058	2.71037	2.07741	2.65751
A4GNT	0	0.0663538	0	0	0.167968
AAAS	5.38115	5.01554	5.52894	5.56156	5.3836
AACS	5.66635	6.09692	5.31	5.43526	5.44486
AADAC	0	0.0663538	0.363793	0	0.656467
AADACL2	0	0	0	0	0
AADAT	3.26223	3.53482	3.03035	3.12363	3.58368
AAGAB	6.51009	6.41681	6.57312	6.43201	6.36837
AAK1	3.78171	4.44961	4.34761	3.90906	4.40659
AAMP	7.694	7.83083	7.52266	7.78571	7.5141
AANAT	0.439847	0.24886	0.697248	0.488064	0.866448
AARS	6.95671	7.91201	7.47849	7.63949	7.50236
AARS2	4.49986	4.27822	4.75252	4.78849	4.84915
AARSD1	4.62323	4.94234	4.80527	4.83331	4.64833
AASDH	3.75233	3.68492	3.82711	3.67145	3.88234
AASDHPPT	5.45074	5.35614	5.11684	5.38055	5.18898
AASS	3.19519	3.38037	3.41356	3.71633	3.89836
AATF	6.48352	6.71449	6.39201	6.42075	6.27408
AATK	0.742708	0.885345	0.609573	0.417345	1.2123
ABAT	3.02311	3.11635	3.4892	2.934	3.3239
ABCA1	5.30659	3.66364	5.17144	5.11607	5.29563
ABCA10	2.45301	3.88201	2.28447	2.05429	3.10674
ABCA12	3.01607	0.991613	1.28334	1.4208	1.84518
ABCA13	0.212167	0.848108	0.0673643	0	0.538779
ABCA2	5.11544	5.59823	5.4865	5.2695	6.33272
ABCA3	2.21531	3.09267	2.99619	2.5765	2.10188
ABCA4	0	0	0.0673643	0	0.114123
ABCA5	3.49796	3.92288	3.60708	2.80143	4.30211
ABCA6	0.636445	0.190553	0.252419	0.417345	0.269981
ABCA7	4.86594	4.96643	5.04972	4.34504	6.11697
ABCA8	0.161978	0.129789	0.252419	0.0936867	0.114123
ABCA9	0.0560378	0.0663538	0.467181	0.0936867	0.454624
ABCB1	3.19519	4.90203	4.40408	4.10178	4.54783
ABCB10	5.05312	5.3644	5.23691	5.10205	5.43803
ABCB11	0.397095	0.645982	0.131723	0.181659	0.454624
ABCB4	0.560989	0.304902	0.516223	0.264573	0.765275
ABCB5	0	0	0	0	0.114123
ABCB6	4.03972	4.54286	4.01798	4.02656	4.40659
ABCB7	4.40595	4.64952	4.77285	4.90937	4.72891
ABCB8	4.81812	4.77882	4.91449	4.86022	5.14098
ABCB9	1.59452	1.40455	1.67755	1.18573	1.42626
ABCC1	6.26391	5.84736	6.39365	6.47181	6.46631
ABCC10	3.39309	3.38037	3.96597	3.8896	4.03865
ABCC11	0	0	0.131723	0.181659	0.269981
ABCC2	0.708149	0.601922	1.13423	0.342981	1.42626
ABCC3	7.24511	7.68138	7.42291	7.16632	7.94574
ABCC4	3.73097	3.78683	3.14393	3.07851	3.40462
ABCC5	3.71801	3.27908	3.97477	3.68656	4.50924
ABCC6	1.96025	2.98529	2.10375	2.12257	3.2194
ABCC8	0.0560378	0	0	0	0.114123
ABCC9	3.64223	3.86347	3.65166	3.31084	3.96451
ABCD1	5.15125	5.4383	4.48637	4.60577	5.07733
ABCD2	1.12975	0.509547	1.10247	1.38419	1.593
ABCD3	6.4068	6.56258	6.23149	6.26333	6.35392
ABCD4	4.53726	5.27604	4.81999	4.63722	5.1052
ABCE1	7.47928	7.24784	7.14257	7.24373	7.02637
ABCF1	6.01542	6.35428	6.61804	6.60207	6.42129
ABCF2	6.25347	6.20303	6.16865	6.308	5.97504
ABCF3	5.90627	5.60103	5.67916	5.65288	5.68884
ABCG1	5.3646	5.66667	5.73461	5.67199	5.7607
ABCG2	0.809437	0.556473	0.697248	1.00461	0.693656
ABCG4	0.10998	0	0	0.0936867	0.114123
ABCG5	0.809437	1.80511	0.193333	0.740657	1.02074
ABCG8	0.10998	1.02536	0.363793	0.417345	0.618295
ABHD1	1.68615	2.10255	2.0381	2.05429	1.90982
ABHD10	5.20955	5.1968	4.89376	5.03277	5.02905
ABHD11	6.57865	6.60784	6.5571	6.78698	6.78066
ABHD12	6.30135	6.48207	6.45546	6.41736	6.29086
ABHD12B	0.521728	0.304902	0.0673643	0.264573	0.410632
ABHD13	4.92544	4.40863	4.59023	4.69068	4.59528
ABHD14A	3.07828	2.78312	2.80221	2.67072	2.27135
ABHD14B	6.29772	5.88116	6.03726	5.9063	5.86931
ABHD15	4.06042	4.33316	4.48637	4.42832	4.52995
ABHD16A	7.04979	6.52104	6.79366	6.81562	6.70868
ABHD16B	2.33339	1.91722	1.82107	1.98263	2.44496
ABHD2	7.94488	8.17846	8.31186	7.96763	8.29599
ABHD3	6.11358	6.41442	6.36465	6.43649	6.47635
ABHD4	4.89119	4.4465	4.03911	3.84987	4.27476
ABHD5	4.73044	4.65222	4.59023	4.64111	4.50402
ABHD6	4.47695	4.51937	4.20159	4.49852	4.44799
ABHD8	1.68615	1.27024	1.3114	1.62288	1.2377
ABI1	6.61874	6.69889	6.58466	6.40599	6.56932
ABI2	5.01298	4.87914	4.56714	4.62158	4.69034
ABI3	3.74809	3.06859	4.26035	4.40566	3.5384
ABI3BP	1.41331	1.12213	1.41847	1.55862	0.72991
ABL1	5.69641	5.82118	5.83587	5.8753	5.90938
ABL2	3.8467	3.8774	3.97477	3.75269	3.85388
ABLIM1	6.97409	7.7102	7.10047	7.03741	7.4449
ABLIM2	3.82267	4.20648	3.38744	3.88305	4.1862
ABLIM3	4.64395	3.94949	3.44556	3.66383	3.92206
ABO	2.8674	3.32046	3.12034	2.89549	3.8332
ABP1	5.59603	7.10372	5.58029	5.05624	6.34738
ABR	6.08945	6.72352	6.64379	6.52323	6.89583
ABRA	0	0	0.0673643	0	0.0581896
ABT1	5.43497	5.66934	5.69522	5.74961	5.30467
ABTB1	5.22491	5.54541	4.88212	4.81967	5.46517
ABTB2	3.15084	3.32046	3.46443	3.32056	3.53328
ACAA1	5.99316	6.09095	5.77924	5.7869	5.95029
ACAA2	7.3723	7.80161	7.38793	7.41798	7.40025
ACACA	5.25215	4.94455	5.34096	5.49443	5.74085
ACACB	3.0371	3.58661	3.50143	3.0554	3.69331
ACAD10	4.56408	4.7463	4.68978	4.61764	4.86961
ACAD11	1.15562	0.509547	0.779899	0.681533	0.991175
ACAD8	4.40865	4.53702	4.22391	4.27177	4.56047
ACAD9	4.79361	4.9043	4.76018	4.94751	4.83466
ACADL	0.0560378	0.0663538	0.819514	0.955544	0.219876
ACADM	6.33429	5.88116	5.95627	5.97408	5.95029
ACADS	5.14157	5.88231	4.92814	4.79198	5.04352
ACADSB	4.89119	5.626	4.93718	4.86022	5.06142
ACADVL	8.1037	8.42459	8.18135	8.14668	8.6283
ACAN	1.36976	1.45495	1.67755	1.22766	0.72991
ACAP1	3.31486	3.01919	3.77768	3.75985	3.88636
ACAP2	5.83899	6.00475	5.77924	5.79738	6.06648
ACAP3	3.64223	4.75135	4.1903	3.6014	4.8635
ACAT1	6.84136	6.64834	6.40346	6.60406	6.37482
ACAT2	6.14056	6.34679	5.88571	6.28584	5.90839
ACBD3	6.86557	6.86071	5.86101	5.83687	6.4616
ACBD4	3.46729	3.38037	3.43284	3.32056	3.41579
ACBD5	7.03243	7.13449	7.11746	7.216	7.16274
ACBD6	4.95153	4.96643	4.55839	5.23907	4.56549
ACBD7	1.94549	1.18321	2.56644	3.02004	1.98674
ACCN5	0	0	0	0	0
ACCS	1.55617	1.05834	1.74081	2.12257	2.04546
ACD	4.63017	4.72335	4.9122	4.81624	4.83258
ACE	4.97715	5.05897	5.09683	5.11328	4.93124
ACE2	4.12406	5.03016	4.83698	4.28672	5.11552
ACER2	3.52303	2.25259	2.73129	2.40436	2.55009
ACER3	3.92025	4.2356	4.02223	3.82959	4.10916
ACHE	5.96965	6.77713	6.7893	6.71602	7.33076
ACIN1	6.66057	6.87061	6.96958	6.96721	7.11514
ACLY	7.4141	7.49634	7.39163	7.41628	7.39567
ACMSD	0.260668	0.304902	0.30918	0.181659	0.454624
ACN9	4.15647	4.03068	3.80261	4.02061	3.95306
ACO1	5.51087	6.13026	5.29075	5.49872	5.7497
ACO2	7.47992	7.5072	7.43372	7.34484	7.5222
ACOT1	1.88489	2.11828	1.74081	1.77204	1.57318
ACOT11	4.38149	4.7614	3.59	3.55274	4.43432
ACOT12	0	0	0	0	0.167968
ACOT13	5.07363	5.04669	5.28723	5.56973	5.03811
ACOT2	2.92872	3.45657	3.43284	3.12363	3.02155
ACOT4	2.65702	2.30849	3.42002	3.53615	2.91537
ACOT6	0.353037	0.24886	0.131723	0.488064	0.114123
ACOT7	6.20627	6.9314	6.45546	6.22114	6.32162
ACOT8	4.34821	4.48339	4.26394	4.26675	4.19595
ACOT9	5.7799	5.50711	5.37626	5.7242	5.79532
ACOX1	5.97511	6.19749	6.0807	5.87035	6.00123
ACOX2	3.51805	3.09267	2.87921	2.4757	3.47573
ACOX3	3.40393	4.4589	4.43947	4.49852	4.25001
ACOXL	1.02132	0.461042	1.10247	0.555478	1.16012
ACP1	7.22577	7.19274	7.06949	7.10577	6.94918
ACP2	5.66184	5.70362	6.00003	6.11481	5.79746
ACP5	6.97772	5.397	6.93449	7.34603	6.50801
ACP6	4.44057	4.30595	3.79766	3.91549	4.02047
ACPL2	3.74809	3.80637	3.81246	3.90906	3.81221
ACPP	3.54767	2.26676	2.86981	2.65544	3.10674
ACPT	0	0.0663538	0.0673643	0.0936867	0.318404
ACR	0.0560378	0.0663538	0.131723	0	0.167968
ACRBP	1.23059	1.45495	1.7815	1.4208	1.98674
ACRC	0.161978	0.129789	0.697248	0	0.991175
ACRV1	0.0560378	0.129789	0	0.0936867	0.114123
ACSBG1	0.521728	0.809885	0.252419	0.342981	0.693656
ACSBG2	0.0560378	0.190553	0.0673643	0.0936867	0.0581896
ACSF2	4.63478	4.36646	3.95267	3.39606	4.35819
ACSF3	4.33411	5.03016	4.44581	4.50279	4.59036
ACSL1	5.07363	5.74219	4.81265	5.16546	5.48121
ACSL3	6.65548	7.13062	6.69461	6.67493	6.86662
ACSL4	6.59293	6.60854	6.36382	6.64429	6.22887
ACSL5	8.36048	8.51368	7.64795	7.93121	8.22731
ACSL6	0.212167	0.304902	0.252419	0	0.318404
ACSM1	1.3917	0.809885	0.895623	0.619881	0.960989
ACSM3	4.86985	5.42097	4.69777	4.80589	4.74007
ACSM4	0.0560378	0.190553	0.0673643	0	0
ACSM5	0.161978	0	0.30918	0.417345	0.0581896
ACSS1	6.29263	6.35012	6.38625	6.46196	6.3481
ACSS2	5.64595	7.12236	6.15032	5.88024	6.62693
ACSS3	3.87813	4.05539	1.56551	0.342981	2.378
ACTA1	0.10998	0	0.0673643	0.181659	0.219876
ACTA2	7.39996	5.86261	6.77173	6.56575	5.07028
ACTB	12.4746	12.5353	12.4062	12.3968	12.1762
ACTBL2	2.41065	0.461042	0.932222	0.797453	1.35841
ACTC1	0.260668	0.129789	0.609573	0.740657	0.0581896
ACTG1	12.2203	12.1976	12.2795	12.405	12.0811
ACTG2	2.85165	3.24368	4.93492	5.22878	2.7129
ACTL10	1.88489	1.76571	1.06999	1.49135	1.51204
ACTL6A	6.15507	5.87192	5.92029	6.01656	5.87134
ACTL8	0.0560378	0.129789	0.0673643	0	0
ACTN1	7.96606	7.96597	7.14061	7.10507	7.37257
ACTN2	0.0560378	0	0	0	0
ACTN3	0	0.129789	0	0	0
ACTN4	8.99734	9.36289	9.00185	8.97035	9.12411
ACTR10	6.37617	6.20672	6.56586	6.04616	6.10408
ACTR1A	6.77195	6.82822	6.88401	6.99479	6.64958
ACTR1B	6.15507	6.26262	6.22781	6.09087	6.08322
ACTR2	8.71954	8.7602	8.62264	8.68585	8.56401
ACTR3	8.25987	8.58985	8.34766	8.31357	8.22255
ACTR3B	3.2917	3.39335	3.01337	3.45903	3.3239
ACTR3C	1.63187	1.93509	1.8971	2.0308	1.92553
ACTR5	3.52799	3.58094	3.67883	3.52778	3.56373
ACTR6	5.08546	4.95772	4.98369	5.00591	4.88175
ACTR8	4.51743	4.26416	4.24588	4.36397	4.46422
ACVR1	4.89887	4.70264	4.8442	4.69442	4.63644
ACVR1B	4.68229	5.39216	4.70572	4.54487	4.8635
ACVR1C	2.9362	2.80271	3.21992	3.07851	3.41579
ACVR2A	3.91269	4.06354	4.25674	4.02656	4.21526
ACVR2B	2.74489	2.88774	3.01337	2.30991	3.20659
ACVRL1	3.77338	3.31364	3.7265	4.02656	3.33571
ACY1	0.560989	0.41085	0.609573	0.264573	0.579085
ACY3	3.36563	4.3499	3.24922	3.04371	3.55365
ACYP1	3.60515	3.38688	3.32687	3.18877	3.49692
ACYP2	3.55741	3.13193	2.86981	2.88243	2.64807
ADA	3.26817	2.50071	2.98752	3.5109	3.25093
ADAD2	0	0	0	0	0
ADAL	2.8907	3.27908	2.48256	2.82894	3.0789
ADAM10	7.006	6.71772	7.03572	6.9493	6.91121
ADAM11	0.742708	0.190553	1.13423	0.181659	1.46979
ADAM12	3.32059	1.50366	2.55475	1.98263	1.26267
ADAM15	7.45017	7.78754	7.31358	7.41628	7.49579
ADAM17	4.79773	4.61113	4.79537	4.75303	4.83258
ADAM19	3.81863	3.06047	4.10471	4.10178	3.6979
ADAM20	0	0	0.0673643	0	0.0581896
ADAM21	0	0	0	0.0936867	0
ADAM22	2.13953	2.2238	2.47016	2.78748	2.84273
ADAM23	0.0560378	0.358849	0.516223	0.488064	0.0581896
ADAM28	3.13141	2.9329	4.08046	3.10124	3.67948
ADAM29	0	0	0	0	0
ADAM32	0.161978	0.0663538	0	0.264573	0.167968
ADAM33	0.481368	0.190553	0.0673643	0.797453	0.318404
ADAM8	5.08546	4.09566	4.95729	5.26699	5.31664
ADAM9	8.77028	8.63256	8.33404	8.60214	8.60287
ADAMDEC1	4.59277	3.29992	5.08469	5.18687	4.32599
ADAMTS1	4.1142	3.52895	4.37446	4.26675	3.5587
ADAMTS10	0.841679	0.41085	0.467181	0.342981	0.930159
ADAMTS12	3.25626	1.29812	1.69894	1.30805	1.2123
ADAMTS13	0.809437	1.09059	1.10247	1.00461	2.08798
ADAMTS14	1.96025	0.688736	1.7815	1.71422	1.66966
ADAMTS15	1.20603	1.02536	1.39244	0.740657	1.70651
ADAMTS16	1.02132	0	0	0	0.114123
ADAMTS17	0.439847	0.688736	0.563653	0.904748	0.765275
ADAMTS18	0.0560378	0	0.131723	0.417345	0.454624
ADAMTS19	0	0	0.0673643	0.0936867	0
ADAMTS2	5.22338	3.38688	4.30638	3.67903	3.47038
ADAMTS20	0	0	0.0673643	0	0
ADAMTS3	0.307592	0.190553	0	0	0.0581896
ADAMTS4	3.81457	3.02754	3.50751	3.15657	2.56019
ADAMTS5	1.6502	1.9874	2.00412	2.45819	1.04971
ADAMTS6	1.02132	0.770622	1.36593	0.955544	1.07812
ADAMTS7	2.43198	1.55078	1.7613	1.34662	1.2872
ADAMTS8	0.0560378	0.190553	0.467181	0.417345	0
ADAMTS9	2.0867	2.64881	2.61228	2.56019	2.2085
ADAMTSL1	0.904077	0.24886	0.654076	0.619881	0.866448
ADAMTSL2	1.86934	0.809885	1.22553	1.05207	0.898655
ADAMTSL3	0.397095	0.129789	0.467181	0.619881	0.0581896
ADAMTSL4	3.05096	2.10255	3.44556	3.4852	3.43239
ADAMTSL5	3.01607	3.76202	3.03877	2.81525	3.55365
ADAP1	5.73769	6.7203	5.8407	5.9679	6.11526
ADAP2	3.38217	2.94177	3.97477	4.15165	3.24468
ADAR	8.76385	8.41208	8.73405	8.67713	8.70912
ADARB1	4.3454	4.1805	4.32715	4.41022	4.57798
ADARB2	0.260668	0.24886	0.252419	0.264573	0.365255
ADAT1	3.52303	3.41897	3.71604	3.57728	3.89037
ADAT2	3.69613	3.10061	3.92115	3.93461	4.12286
ADAT3	2.36701	2.58234	2.64572	2.12257	2.64807
ADC	3.03013	2.47651	2.34001	2.36732	2.80924
ADCK1	2.97305	2.91501	3.18242	3.2912	3.07185
ADCK2	5.04276	4.44025	4.79537	4.88991	4.54529
ADCK3	6.16545	6.57545	6.33591	6.37833	6.28706
ADCK4	5.00944	4.67366	4.54072	4.47694	4.67415
ADCK5	3.22605	3.73167	3.60708	3.67903	4.01313
ADCY1	0.260668	0.190553	0.516223	0.0936867	0.219876
ADCY10	0.0560378	0.358849	0.0673643	0.417345	0.365255
ADCY2	0.809437	0.129789	0.30918	0.181659	0.365255
ADCY3	5.82595	5.64376	6.02142	6.09371	5.93484
ADCY4	2.44253	3.0441	2.95231	2.25013	4.09533
ADCY5	0.307592	0.24886	0.563653	0.555478	0.765275
ADCY6	5.23708	5.98451	5.58748	5.55539	6.28402
ADCY7	4.27336	3.93625	4.48021	4.51131	4.86554
ADCY8	0	0	0	0	0
ADCY9	4.52738	4.4712	4.69511	4.81624	4.9866
ADCYAP1	0.560989	0.0663538	0.932222	0.264573	0.693656
ADCYAP1R1	0.10998	0	0	0	0.0581896
ADD1	7.2436	7.43252	7.32567	7.30132	7.36106
ADD2	0.161978	0.0663538	0.0673643	0.0936867	0.114123
ADD3	6.6617	7.51576	7.06022	6.67018	7.2915
ADH1A	0	0	0	0	0.0581896
ADH1B	0	0	0.193333	0	0
ADH1C	0.10998	1.61868	0.193333	0.555478	0.866448
ADH4	0	0	0	0	0.0581896
ADH5	6.61408	6.1476	6.37798	6.49239	6.32459
ADH6	0.161978	1.66224	0.363793	0.0936867	0.410632
ADHFE1	0.0560378	0	0.0673643	0	0.318404
ADI1	6.77977	6.61132	6.84195	6.77995	6.37982
ADIPOR1	7.24774	7.38822	7.10699	6.90799	7.02409
ADIPOR2	6.87437	7.62437	6.75715	6.978	7.20842
ADK	5.03755	4.87683	5.12872	5.17353	4.90967
ADM	6.10032	5.75104	3.81736	4.51554	5.62169
ADM2	4.51243	5.02183	4.52583	4.30642	4.73561
ADNP	6.04081	6.36255	6.28906	6.16963	6.43988
ADNP2	5.59721	5.49511	5.85268	5.72603	5.75521
ADO	4.78327	5.06506	4.81755	4.84346	4.69263
ADORA1	0.809437	0.41085	0.819514	0.619881	0.318404
ADORA2A	2.22756	1.18321	2.84123	2.67072	2.59008
ADORA2B	4.32559	4.80335	3.80754	3.90906	3.98341
ADORA3	3.16365	2.14922	4.01371	4.47694	2.90747
ADPGK	5.96965	5.89948	6.25966	6.15612	6.19442
ADPRH	3.67392	3.36067	3.45816	3.66383	3.42134
ADPRHL1	1.73846	2.46426	1.72003	2.05429	1.72459
ADPRHL2	5.67084	5.57847	5.75901	5.88024	5.43116
ADRA1A	0.10998	0	0.0673643	0	0.0581896
ADRA1B	0.260668	0.129789	0.0673643	0	0
ADRA1D	0	0	0	0.181659	0
ADRA2A	1.45559	0.190553	0.416413	0.181659	0.269981
ADRA2B	1.43461	0.770622	1.54202	1.00461	1.44819
ADRA2C	0.212167	0.0663538	0.252419	0.342981	0.0581896
ADRB1	2.17792	1.45495	1.33892	1.71422	1.81174
ADRB2	0.560989	0.509547	0.563653	0.0936867	0.579085
ADRB3	0	0	0	0	0
ADRBK1	7.24021	7.53236	7.4996	7.46804	7.5154
ADRBK2	2.49416	1.86225	3.07195	3.00806	2.98452
ADRM1	7.10021	6.98492	7.01455	7.14528	6.91466
ADSL	5.88709	5.84618	6.10595	6.17365	5.69459
ADSS	7.01398	6.35925	6.75778	6.90233	6.60636
ADSSL1	0.776458	0.358849	0.516223	0.417345	0.991175
ADTRP	1.86934	5.93543	0.895623	0.955544	3.59355
AEBP1	8.22763	5.3226	5.60458	5.15463	4.8031
AEBP2	5.7441	5.45388	5.36123	5.69273	5.49312
AEN	5.39207	5.2097	5.38288	5.59198	5.20033
AES	7.89582	8.22346	8.21609	8.23189	7.93777
AFAP1	5.63794	5.58556	5.46324	5.29438	5.6325
AFAP1L1	3.30333	2.77322	2.55475	3.22027	2.63857
AFAP1L2	5.86667	5.57847	5.76028	6.33942	5.79532
AFF1	5.77678	6.1127	6.23057	5.7869	6.33272
AFF2	0.10998	0.509547	0.252419	0	0.167968
AFF3	0.841679	0.0663538	0.30918	0.0936867	0.318404
AFF4	6.4202	6.3642	6.36883	6.26081	6.52423
AFG3L2	7.33916	7.36039	7.30401	7.36905	7.17142
AFMID	4.61859	4.88834	4.31334	4.36866	4.66715
AFP	0	0	0	0	0
AFTPH	6.27133	6.54305	6.42849	6.3031	6.33786
AGA	4.66663	4.34657	4.5138	4.19985	4.20242
AGAP1	4.75604	5.46929	5.51694	5.57583	5.54619
AGAP11	0.59921	0.24886	0.932222	0.740657	1.33506
AGAP2	3.73956	3.59787	4.3811	4.77794	4.01681
AGAP3	5.87546	6.02679	6.06533	6.13423	6.16907
AGAP4	0.397095	0.73026	0.563653	1.34662	1.31133
AGAP5	1.23059	1.42997	1.69894	1.59111	2.16943
AGAP6	2.00364	2.16445	2.67841	2.62438	3.25093
AGAP7	0.161978	0.129789	0	0.181659	0.318404
AGAP8	0.307592	0.461042	0.932222	1.09801	1.07812
AGAP9	0	0.0663538	0	0	0
AGBL1	0	0.129789	0	0	0
AGBL2	0.481368	0.848108	1.22553	0.904748	1.2377
AGBL3	0.636445	0.921644	0.967917	1.26841	1.16012
AGBL4	0.10998	0.509547	0.739165	0.342981	0.538779
AGBL5	5.81483	5.60522	5.50636	5.51575	5.62048
AGER	1.15562	1.05834	2.08761	1.00461	2.38938
AGFG1	6.12099	6.38222	6.05914	5.89007	6.09629
AGFG2	5.59485	5.79573	5.43323	5.59398	5.67961
AGGF1	5.70081	5.63286	5.61869	5.69273	5.55126
AGK	4.68006	4.78376	4.63532	4.72035	4.71315
AGL	4.58803	4.87914	4.82973	4.72768	4.98285
AGMAT	4.73902	5.14208	4.75763	4.77441	4.91362
AGMO	0.873215	0.770622	1.84046	1.62288	1.2377
AGPAT1	6.42885	5.86144	6.10294	6.05928	6.2009
AGPAT2	7.06864	7.81494	7.19998	6.8795	7.35817
AGPAT3	6.41486	6.86422	6.7893	6.79049	6.81955
AGPAT4	2.37804	2.61596	1.65582	1.65398	2.16943
AGPAT5	6.21629	6.85369	6.72426	6.61694	6.60392
AGPAT6	6.01099	6.48131	6.29698	6.24558	6.43783
AGPAT9	2.36701	3.27207	2.53109	2.7448	2.59008
AGPHD1	1.23059	1.61868	1.28334	1.30805	1.76009
AGPS	6.4784	6.81441	6.50869	6.47617	6.40877
AGR2	11.4679	12.5746	11.9675	12.3157	11.8975
AGR3	5.83899	7.67907	7.55493	7.03446	7.16357
AGRN	8.26005	8.00058	7.94882	7.81995	8.31439
AGRP	0.212167	0	0	0.342981	0
AGT	2.28731	2.08666	2.10375	1.62288	1.68821
AGTPBP1	3.00187	3.22927	3.33373	3.34934	3.77799
AGTR1	0.212167	0	0.363793	0.342981	0.0581896
AGTRAP	5.95775	5.83075	5.59748	5.83348	5.59737
AGXT	0	0	0	0	0.114123
AGXT2	0	0	0	0	0.114123
AGXT2L2	4.00811	4.97077	4.52283	4.45945	4.74672
AHCTF1	6.37548	6.48511	6.31181	6.38761	6.53131
AHCY	8.22668	8.13757	8.02122	8.14805	7.91015
AHCYL1	7.58275	7.60462	7.38628	7.29394	7.50006
AHCYL2	6.98856	6.8306	6.35373	5.85538	6.92202
AHDC1	3.55741	4.00553	3.25646	2.99598	3.78232
AHI1	4.1306	4.38282	4.3877	4.20511	4.77302
AHNAK	8.57659	9.25744	8.68797	8.14326	9.20653
AHNAK2	6.03385	4.82746	5.48957	5.59798	6.21375
AHR	7.73481	7.30864	7.57568	7.47023	7.17676
AHRR	1.18105	1.55078	1.03676	1.26841	2.61937
AHSA1	7.89678	7.75584	7.66027	7.84837	7.46352
AHSA2	3.26223	3.06047	4.47091	3.92826	5.65742
AHSG	0.260668	0	0.252419	0.0936867	0.410632
AHSP	0	0	0	0.0936867	0.0581896
AICDA	0	0	0	0.0936867	0.0581896
AIDA	7.52374	7.59762	7.63343	7.58961	7.37543
AIF1	4.65533	3.90939	4.86802	5.12164	4.08487
AIF1L	3.05096	3.65289	3.21249	3.55274	3.1542
AIFM1	7.04547	7.33916	6.91119	7.08453	6.76272
AIFM2	6.25945	6.07995	5.87987	6.21594	5.8764
AIFM3	1.51678	2.43944	2.6567	1.77204	2.69467
AIG1	4.93107	4.77387	4.77285	4.88337	4.68342
AIM1	6.49243	7.43605	6.58322	6.53163	6.98853
AIM1L	3.70492	4.13097	3.34055	2.82894	4.22482
AIM2	6.4694	5.76734	6.59825	6.65586	6.24227
AIMP1	6.2209	6.11955	5.96623	5.96945	5.93387
AIMP2	5.60662	5.40022	5.58891	5.66819	5.25422
AIP	6.03907	5.72432	5.88455	5.87365	5.56261
AIPL1	0.212167	0	0	0.0936867	0.0581896
AIRE	0	0	0	0	0.114123
AJAP1	0.439847	0.645982	0.895623	0.417345	0.410632
AJUBA	5.51463	5.23336	5.09279	4.97854	5.40197
AK1	6.30496	6.02574	5.97174	5.99244	5.97031
AK2	7.69565	7.90721	7.48197	7.63512	7.58725
AK3	5.7409	5.78715	5.51543	5.75499	5.9589
AK4	6.02071	6.72673	4.7829	4.82309	5.90839
AK5	0.481368	0.0663538	0	0.181659	0.0581896
AK7	1.90028	2.13383	2.75191	2.54368	2.58019
AK8	1.30185	1.02536	0.819514	1.38419	1.16012
AKAP1	7.50719	7.61123	7.55199	7.52118	7.78354
AKAP10	4.45367	4.17675	4.42349	4.30152	4.52738
AKAP11	6.15346	6.1254	5.96513	5.97408	6.37124
AKAP12	4.02224	3.13965	6.95409	5.85035	5.42565
AKAP13	6.34206	6.57617	6.58538	6.28584	6.76053
AKAP14	0.0560378	0.0663538	0.967917	0.852097	0.72991
AKAP2	0.10998	0.129789	0.0673643	0.0936867	0.0581896
AKAP3	0.59921	0.770622	0.779899	1.14253	1.35841
AKAP4	0.212167	0	0.0673643	0	0
AKAP5	2.611	2.76325	2.76211	2.85593	3.16748
AKAP6	0.636445	0.601922	0.779899	1.14253	0.656467
AKAP7	2.96576	2.92398	2.49484	2.73028	2.57022
AKAP8	5.0514	5.20234	5.27837	5.11328	5.34613
AKAP8L	5.04276	4.9268	4.8466	4.71299	5.20999
AKAP9	4.94412	5.48605	5.41879	5.06204	5.60593
AKD1	2.21531	2.55948	2.68914	2.59264	3.26335
AKIP1	4.50239	4.24638	4.08453	4.27677	4.17966
AKIRIN1	6.29772	6.07794	6.04563	6.05492	6.14157
AKIRIN2	5.72802	5.37753	5.36123	5.75499	5.45708
AKNA	5.22491	5.58697	6.16769	6.07229	6.0567
AKNAD1	0.0560378	0.0663538	0	0	0
AKR1A1	7.006	7.3299	7.19857	7.34305	6.84818
AKR1B1	4.58803	3.32724	4.50168	4.81624	3.95306
AKR1B10	0.809437	3.35405	2.44506	1.52538	2.25899
AKR1B15	0	0.190553	0.193333	0.0936867	0.0581896
AKR1C1	1.0492	0.41085	0.932222	0.342981	0.833506
AKR1C2	0.212167	1.02536	0.363793	0.181659	0.454624
AKR1C3	4.48718	6.80775	5.28369	5.13823	5.20838
AKR1C4	0.0560378	0	0	0	0
AKR1D1	0	0	0	0	0
AKR1E2	0.963889	0.688736	0.932222	1.05207	0.538779
AKR7A2	5.64595	5.60383	5.10687	5.15734	4.99221
AKR7A3	5.05828	5.75356	4.50472	4.23111	4.79457
AKT1	6.70013	6.6765	6.89564	7.0226	6.89683
AKT1S1	5.95499	5.59121	5.85982	5.77811	5.71282
AKT2	6.0785	5.91869	6.05396	6.187	6.27408
AKT3	4.03972	2.71235	3.29209	3.58537	3.04332
AKTIP	5.48686	5.56276	5.41879	5.38055	5.31067
ALAD	5.47278	6.08896	5.28723	5.33091	5.63609
ALAS1	6.93959	6.99347	6.71969	6.82334	6.89433
ALAS2	0	0	0	0	0
ALB	0.307592	0.0663538	0	0.0936867	0.167968
ALCAM	6.23082	5.88231	5.74364	5.92394	5.87134
ALDH16A1	5.28036	4.85118	5.61447	5.48798	5.25577
ALDH18A1	7.37368	7.54914	7.347	7.15754	7.35599
ALDH1A1	4.25253	4.59155	4.33742	4.54901	3.99463
ALDH1A2	0.636445	0	0.193333	0.0936867	0.167968
ALDH1A3	3.94272	2.90598	3.89358	4.15165	3.0361
ALDH1B1	5.56739	6.15429	5.49722	5.8868	5.47854
ALDH1L1	0.0560378	0	0.0673643	0	0.0581896
ALDH1L2	1.68615	0.461042	1.28334	1.52538	1.10597
ALDH2	7.91441	8.7416	7.83383	7.98798	7.98471
ALDH3A1	3.66042	1.95274	3.72128	3.14567	3.35905
ALDH3A2	6.26837	6.76469	7.09947	7.07595	6.63053
ALDH3B1	6.85129	6.07995	6.06739	5.5636	6.28402
ALDH3B2	1.73846	0.129789	0	0	0.765275
ALDH4A1	4.13386	3.73677	3.03035	3.61727	3.66551
ALDH5A1	5.25365	4.60278	4.74225	4.89317	4.64833
ALDH6A1	3.36563	3.64205	3.36753	3.5109	3.62758
ALDH7A1	6.85771	6.54741	6.32993	6.40485	6.271
ALDH8A1	0.841679	0.991613	1.33892	0	1.63184
ALDH9A1	6.76933	7.0743	6.68793	6.62186	6.64544
ALDOA	11.0632	11.2882	10.9865	11.1827	10.9556
ALDOB	0.439847	1.29812	2.00412	1.77204	1.90982
ALDOC	4.83624	6.18168	3.70551	4.36397	4.80523
ALG1	5.62179	5.66934	5.72942	5.65481	5.6108
ALG10	2.66605	2.47651	2.92533	2.71562	2.86735
ALG10B	1.55617	0.809885	1.28334	1.45651	1.42626
ALG11	2.58266	2.40138	2.19694	2.493	2.56019
ALG12	4.93668	5.0508	4.92588	4.82309	4.96395
ALG13	4.5904	4.26769	4.3811	4.57361	4.74007
ALG14	3.69171	4.03068	3.77768	3.84987	3.70702
ALG1L	0.307592	1.78554	1.36593	0.740657	1.26267
ALG1L2	0.439847	0.461042	0.932222	0.740657	0.833506
ALG2	5.64937	6.48131	5.74107	5.83856	5.83539
ALG3	6.34206	6.38548	6.30048	6.26836	6.09629
ALG5	5.67196	5.90062	5.57016	5.56973	5.52184
ALG6	4.15647	4.34657	4.15976	3.9026	4.01313
ALG8	5.16724	5.36605	5.17908	5.10487	5.03811
ALG9	4.72829	5.08521	4.63809	4.56136	4.82002
ALK	0.481368	0	0.779899	0.619881	0.410632
ALKBH1	3.43596	3.55229	3.43284	3.51937	3.53328
ALKBH2	4.17556	4.52822	4.21279	4.30642	3.96071
ALKBH3	3.90508	4.24995	4.14814	4.43281	4.38686
ALKBH4	3.26817	3.10061	2.62351	2.77339	2.67621
ALKBH5	6.51759	6.68312	6.4881	6.48916	6.43988
ALKBH6	3.02311	2.95933	2.80221	2.85593	2.85919
ALKBH7	4.59986	4.9944	4.49863	4.72035	4.4398
ALKBH8	3.40931	2.96804	3.21249	3.78113	3.71156
ALLC	0	0	0	0	0
ALMS1	4.65307	4.9599	5.09077	4.85019	5.0181
ALOX12	1.20603	0.809885	0.739165	0.417345	1.89393
ALOX12B	0.776458	1.68354	0.563653	0.181659	0.991175
ALOX15	0.0560378	0	0	0.181659	0
ALOX15B	1.36976	0.461042	2.08761	1.77204	1.79473
ALOX5	6.67126	6.46372	5.50332	5.68334	6.21055
ALOX5AP	4.03972	3.84941	4.24951	4.70188	4.34364
ALOXE3	0.636445	0.358849	0.895623	0.488064	0.454624
ALPI	0.353037	3.15498	0.30918	0.0936867	1.404
ALPK1	4.97352	4.82746	5.10487	5.05333	5.27123
ALPK2	1.18105	0.509547	0.779899	0.797453	0.930159
ALPK3	1.98932	1.37867	1.74081	2.0308	1.63184
ALPL	1.15562	0.461042	0.932222	0.740657	0.72991
ALPP	0.161978	0	0	0.0936867	0.114123
ALPPL2	0.260668	0.0663538	0	0	0.114123
ALS2	4.51243	4.42769	4.41058	4.14071	4.90967
ALS2CL	4.55438	4.70524	4.47401	4.19985	5.70373
ALS2CR11	0.10998	0.129789	0.0673643	0.0936867	0.114123
ALS2CR12	0.0560378	0.24886	0.363793	0.0936867	0.365255
ALS2CR8	1.72124	1.32547	1.85959	2.16635	2.49848
ALX3	0.963889	0.509547	1.16531	1.26841	1.42626
ALX4	0	0	0	0	0
ALYREF	6.46423	6.42553	6.66433	6.71418	6.23834
AMACR	1.27849	1.12213	1.06999	1.05207	1.31133
AMBP	0.353037	0.24886	0.416413	0.0936867	0.318404
AMBRA1	4.8718	4.73104	5.09884	5.11607	4.83466
AMD1	7.37712	7.45165	7.32352	7.50421	7.3679
AMDHD1	1.0492	0.645982	0.563653	1.38419	0.930159
AMDHD2	3.81457	3.67432	4.14425	4.34504	4.14652
AMELX	0.439847	0.461042	0.0673643	0.181659	0.269981
AMFR	6.14864	6.46757	6.0868	6.25702	6.09456
AMH	1.63187	1.66224	2.60095	2.27033	3.57374
AMHR2	0	0	0	0	0.0581896
AMICA1	3.06468	2.79295	3.02189	3.55274	3.34743
AMIGO1	0.99289	0.358849	1.25473	1.38419	0.898655
AMIGO2	4.80183	4.16922	2.91623	3.13469	4.02777
AMIGO3	2.22756	3.52895	3.42644	3.37755	3.61309
AMMECR1	4.60926	4.81304	4.37778	5.00892	4.83674
AMMECR1L	4.48207	4.49247	4.66824	4.35453	4.65306
AMN	2.77023	3.56382	3.83196	3.31084	3.87831
AMN1	3.00899	3.15498	1.87847	2.07741	2.86735
AMOT	4.63708	3.37383	3.03877	3.20985	3.96451
AMOTL1	3.04405	1.78554	2.82185	2.10017	2.04546
AMOTL2	5.62526	5.47846	5.8431	5.6871	5.82496
AMPD1	0	0	0.0673643	0	0.114123
AMPD2	5.42968	5.45697	5.47259	5.35948	5.80916
AMPD3	3.14439	3.09267	3.84161	3.82959	3.62758
AMPH	0.873215	0.304902	0.252419	0.0936867	0.219876
AMT	1.20603	0.809885	2.02121	1.52538	3.0789
AMTN	0	0	0	0	0.114123
AMY2B	1.45559	1.37867	2.4195	1.74342	3.37631
AMZ1	0.353037	0.190553	0.609573	0	0.579085
AMZ2	5.62758	5.20418	5.65061	5.77634	5.45302
ANAPC1	5.65619	5.67997	5.91	5.92235	5.91037
ANAPC10	4.1142	4.05947	3.46443	3.9026	3.87021
ANAPC11	5.96234	5.97914	5.86456	5.90952	5.46247
ANAPC13	5.79644	5.58131	5.58029	5.54714	5.23069
ANAPC16	6.06661	6.40884	5.8787	6.06652	5.929
ANAPC2	5.04622	4.87452	5.03927	5.08504	5.02723
ANAPC4	4.53479	4.57456	4.58736	4.42832	5.05964
ANAPC5	7.34127	7.25897	7.30445	7.24883	7.24333
ANAPC7	5.83199	5.61496	5.73461	5.7869	5.68539
ANG	5.20181	6.06684	4.58161	4.51131	4.96965
ANGEL1	4.35101	3.7819	4.27823	4.3919	4.47761
ANGEL2	4.06384	4.46506	4.14814	4.18928	4.30511
ANGPT1	2.31054	0.358849	0.363793	1.18573	0.219876
ANGPT2	3.80643	3.41897	3.04714	3.03193	2.67621
ANGPT4	0.0560378	0.601922	0.0673643	0	0.219876
ANGPTL1	0.963889	0.304902	0.416413	0.740657	0.219876
ANGPTL2	5.86373	4.49247	4.44581	4.60974	3.7385
ANGPTL3	0	0	0	0	0.114123
ANGPTL4	3.26223	3.20738	2.29856	2.68585	3.12046
ANGPTL5	0	0	0.0673643	0	0
ANGPTL6	3.88974	3.60346	4.39099	4.21556	4.48823
ANGPTL7	0.0560378	0	0.0673643	0	0
ANK1	3.58148	2.6703	5.71373	5.84699	5.0089
ANK2	1.66829	0.921644	0.739165	1.38419	0.656467
ANK3	3.39852	4.62496	4.28178	4.22595	4.22799
ANKAR	1.55617	1.42997	1.25473	1.26841	1.79473
ANKDD1A	0.397095	0.885345	1.00275	0.740657	1.2377
ANKFN1	0.10998	0.190553	0	0.0936867	0.114123
ANKFY1	6.47647	6.09592	6.59682	6.53058	6.58796
ANKH	5.74303	6.52694	5.40421	5.36654	5.81233
ANKHD1	3.05096	2.80271	2.69979	2.86924	2.80074
ANKHD1-EIF4EBP3	0.10998	0.0663538	0.193333	0.181659	0.269981
ANKIB1	5.59011	5.26901	5.69389	5.55333	5.74528
ANKK1	0.397095	0.509547	0.779899	0.681533	1.33506
ANKLE1	0.397095	0.190553	0.30918	0.619881	0.765275
ANKLE2	6.18992	6.43497	6.30136	6.343	6.50605
ANKMY1	2.77023	2.86927	2.87921	2.88243	3.28788
ANKMY2	5.0905	4.89748	5.21665	5.17353	5.13593
ANKRA2	4.44057	4.39256	4.67095	4.7093	4.56298
ANKRD1	0.934293	0.601922	0.0673643	0.181659	0.0581896
ANKRD10	6.67294	6.47369	6.86165	6.82505	7.02591
ANKRD11	6.10281	6.59666	6.74819	6.62481	6.82846
ANKRD12	6.05377	6.13703	6.63826	6.45094	6.40106
ANKRD13A	5.12037	4.97941	5.11087	5.22101	5.34759
ANKRD13B	3.27409	2.74311	2.79229	2.71562	3.45422
ANKRD13C	5.77678	5.46622	5.52595	5.32368	5.50101
ANKRD13D	3.97215	4.21747	4.56131	4.41477	4.5402
ANKRD16	2.43198	2.76325	2.05479	2.30991	2.34332
ANKRD17	6.53125	6.70541	6.7711	6.62677	6.7989
ANKRD18A	1.10339	1.2128	1.16531	0.904748	1.44819
ANKRD18B	0.10998	0	0.0673643	0.0936867	0
ANKRD2	0	0	0	0	0
ANKRD20A4	0	0	0	0.181659	0.114123
ANKRD22	6.12427	6.02052	5.86575	6.18168	6.06914
ANKRD23	1.10339	1.15299	1.67755	1.09801	2.25899
ANKRD24	0.99289	1.05834	1.36593	0.904748	1.74245
ANKRD26	2.15244	1.52741	2.73129	1.80011	2.34332
ANKRD27	5.99316	5.70232	5.9805	6.02996	5.99566
ANKRD28	6.03472	5.90402	6.26416	6.08803	6.20653
ANKRD29	1.53661	0.601922	1.9155	2.00691	1.82856
ANKRD30B	0	0	0.0673643	0	0
ANKRD31	0	0.129789	0	0.488064	0
ANKRD32	3.79412	3.47501	3.85597	3.77407	3.61309
ANKRD33	0	0	0.252419	0	0
ANKRD33B	1.15562	0.358849	0.779899	1.18573	0.960989
ANKRD34A	1.34747	0.770622	0.697248	0.852097	0.898655
ANKRD34B	0	0	0	0	0.0581896
ANKRD34C	0	0	0	0	0
ANKRD35	1.12975	0.304902	0.467181	0.417345	0.219876
ANKRD36	1.88489	2.55948	2.76211	2.10017	2.95419
ANKRD36B	1.75549	2.05432	2.32632	1.90721	2.85098
ANKRD37	4.69779	4.01396	3.64064	4.07331	4.14316
ANKRD39	3.6468	3.3407	3.3742	3.28128	3.37631
ANKRD40	5.43365	5.35282	5.66835	5.53883	5.40758
ANKRD42	3.27999	2.79295	2.64572	2.40436	2.63857
ANKRD44	3.34891	2.55948	3.64616	3.87648	3.62276
ANKRD45	0.10998	0	0.0673643	0	0
ANKRD46	3.61917	3.77199	3.45816	3.84987	3.79948
ANKRD49	3.40393	3.9184	3.68421	3.68656	4.10916
ANKRD5	4.25851	4.44338	4.4299	4.38728	4.3141
ANKRD50	4.14682	4.09169	4.02223	3.76698	4.14316
ANKRD52	5.79952	5.66667	5.97284	5.91274	6.33345
ANKRD53	0	0.129789	0.131723	0.181659	0.219876
ANKRD54	4.25552	4.63865	4.20159	4.20511	4.15654
ANKRD55	0	0.129789	0.252419	0.555478	0.219876
ANKRD6	1.97486	2.23826	1.7613	1.80011	1.97168
ANKRD65	0.963889	0.41085	0.416413	0.181659	0.269981
ANKRD7	0.0560378	0	0	0	0
ANKRD9	1.49667	2.03788	1.33892	1.55862	1.98674
ANKS1A	5.16724	5.30553	5.51543	5.49013	5.71847
ANKS1B	3.61451	3.71625	3.43284	3.75985	3.67018
ANKS3	2.79514	3.32724	3.42002	2.99598	3.53328
ANKS4B	3.80234	5.63422	4.02647	3.61727	4.85327
ANKS6	5.59248	5.37098	5.64097	5.90791	5.91234
ANKUB1	0	0.0663538	0	0	0
ANKZF1	5.25215	5.63012	5.43163	5.46405	6.0989
ANLN	6.89131	6.29843	6.88109	6.98794	6.82428
ANO1	4.10426	2.10255	3.10439	2.64	2.67621
ANO10	4.45888	4.9043	4.32371	4.51131	4.53764
ANO2	1.77231	2.08666	0.739165	0.740657	1.33506
ANO3	0	0	0	0	0
ANO4	0.10998	0.129789	0	0	0
ANO5	0.10998	0.0663538	0.252419	0.181659	0.0581896
ANO6	6.13488	6.56545	5.93952	5.76749	6.03604
ANO7	2.29897	2.30849	2.1511	2.00691	2.15617
ANO8	2.98031	3.78683	3.10439	2.95911	4.12286
ANO9	3.16365	4.91334	4.18273	3.99656	5.51276
ANP32A	7.349	7.52612	7.45707	7.65494	7.30621
ANP32B	8.1931	8.20563	8.27827	8.39433	7.99336
ANP32E	7.006	6.91855	6.75523	6.86877	6.72505
ANPEP	4.19441	10.4082	6.13764	5.19746	8.01188
ANTXR1	6.86263	4.58873	4.67095	4.67181	4.3726
ANTXR2	7.29508	7.82215	7.07308	7.34186	7.42327
ANXA1	9.35933	8.87254	8.93594	8.79186	8.73722
ANXA10	4.82015	2.9329	4.14425	3.56097	3.55365
ANXA11	8.64628	8.75345	8.57949	8.73256	8.53165
ANXA13	1.25474	3.757	1.16531	0.797453	1.82856
ANXA2	11.4215	11.3545	10.9057	11.2039	10.9926
ANXA3	7.25786	7.33664	6.38872	6.37367	6.67595
ANXA4	8.88059	8.7898	8.24842	8.22996	8.42131
ANXA5	9.04625	8.94501	8.87775	8.70708	8.48501
ANXA6	5.95499	5.26725	5.9903	6.1176	5.31515
ANXA7	7.47157	7.39186	7.31141	7.36495	7.10007
ANXA8L2	0.560989	0.0663538	0	0	0.114123
ANXA9	2.92119	2.86927	2.56644	1.98263	3.11361
AOAH	2.83573	2.32213	3.64064	3.72367	3.05766
AOC2	1.72124	1.40455	1.69894	1.30805	2.58019
AOC3	3.6468	2.92398	3.61273	3.17811	3.11361
AOX1	0.521728	0.41085	0.563653	0.264573	0.579085
AP1AR	5.96691	5.98344	5.8419	5.90952	5.89548
AP1B1	6.89564	6.93363	7.01561	7.09165	6.84095
AP1G1	6.93773	6.87814	6.94349	6.85211	6.90973
AP1G2	6.05377	5.9888	6.41077	6.24813	6.63532
AP1M1	4.92167	5.19309	5.07244	4.82651	5.04352
AP1M2	7.02499	7.21165	6.7818	6.72703	6.81165
AP1S1	7.2349	7.34919	7.04254	7.62338	7.13892
AP1S2	3.939	3.89576	3.92115	4.14071	3.57374
AP1S3	5.25215	4.44338	4.67366	4.65654	4.80947
AP2A1	7.02981	6.59806	6.81892	6.79049	6.8368
AP2A2	6.02422	5.99733	6.53867	6.43313	6.35682
AP2B1	8.69879	7.81915	8.50741	8.46341	8.41036
AP2M1	7.91133	7.98539	7.72102	7.76049	7.63104
AP2S1	6.39054	6.6598	6.33335	6.56063	6.11355
AP3B1	6.56363	6.73758	6.77489	6.66256	6.47701
AP3B2	0.161978	0	0.0673643	0	0
AP3D1	6.80145	6.4668	7.10899	7.14323	7.06369
AP3M1	6.62396	6.5114	6.28641	6.26207	6.48433
AP3M2	5.30947	4.63319	5.34096	5.49228	5.36499
AP3S1	6.84484	6.86247	6.6431	6.84371	6.70527
AP3S2	0.307592	0.688736	0.654076	0.342981	0.72991
AP4B1	4.82015	4.59998	4.82243	4.48561	4.93318
AP4E1	4.20375	3.83521	4.36445	3.92826	3.97588
AP4M1	3.80234	4.03482	3.88893	3.8021	3.82064
AP4S1	1.94549	1.7456	1.54202	1.82764	1.63184
AP5B1	4.54951	4.26062	4.75252	4.70559	4.77952
APAF1	5.65958	5.82477	5.67646	5.87365	5.98726
APBA1	1.15562	1.52741	1.22553	0.681533	1.2377
APBA2	2.48398	1.5964	2.68914	1.71422	1.97168
APBA3	3.60515	3.33399	3.49533	3.54447	3.60335
APBB1	2.42135	1.68354	1.9516	2.07741	1.51204
APBB1IP	3.14439	2.73293	3.68956	3.84314	3.44879
APBB2	5.95499	5.64512	5.98595	6.04029	5.96367
APBB3	2.05954	2.19443	2.64572	2.10017	3.1542
APC	4.68006	4.70784	5.15799	4.76732	5.24798
APC2	2.17792	2.42686	2.28447	2.38595	2.63857
APCDD1	2.69281	2.13383	2.02121	2.12257	1.70651
APCDD1L	0.963889	0	0.30918	0.264573	0.114123
APCS	0	0	0	0	0.0581896
APEH	7.52281	7.49784	7.4602	7.80315	7.45644
APEX1	7.37023	7.3809	7.34021	7.54106	7.0879
APEX2	4.86201	5.23155	4.76526	4.76019	4.8137
APH1A	7.95412	7.8433	8.00359	8.08599	7.73782
APH1B	3.46729	2.57096	3.27082	3.33981	3.06477
API5	7.86576	7.87257	7.78995	7.87046	7.68772
APIP	4.5689	4.38932	4.34422	4.57361	4.25312
APITD1	2.62958	2.69148	2.35357	2.493	2.43402
APLF	1.61332	0.358849	1.67755	2.00691	1.1333
APLN	2.64793	3.70067	1.74081	1.85465	2.00165
APLNR	2.66605	2.96804	2.71037	3.12363	2.61937
APLP1	0.776458	1.09059	0.131723	0.619881	0.866448
APLP2	8.81512	8.97622	9.18053	9.05704	8.95316
APOA1	0	0	0	0	0
APOA1BP	6.12263	6.09989	5.93839	6.13836	5.7497
APOA2	0	0	0.252419	0	0
APOA4	0	0	0.131723	0	0
APOA5	0	0	0.0673643	0	0
APOB	0.0560378	0	0	0	0
APOBEC1	0.934293	4.14639	0.654076	0.264573	1.89393
APOBEC2	0.10998	0.190553	0.131723	0.181659	0
APOBEC3A	0.439847	0.129789	0.416413	0.619881	0.898655
APOBEC3B	1.75549	1.2128	1.36593	1.45651	1.16012
APOBEC3C	4.47952	3.757	4.46155	4.6642	4.25934
APOBEC3D	4.00099	3.64748	4.23493	4.17862	4.15987
APOBEC3F	4.00099	3.66364	3.80261	3.56915	3.79521
APOBEC3G	4.98077	4.1193	5.16377	5.14098	4.64121
APOBEC3H	1.45559	0.688736	1.65582	1.98263	1.26267
APOBEC4	0.10998	0.0663538	0.131723	0	0.454624
APOBR	3.61451	4.51343	3.80261	3.94092	4.42606
APOC1	6.83086	5.06709	7.05711	7.46968	6.22173
APOC3	0	0	0.0673643	0	0
APOD	1.94549	1.18321	2.40655	1.93279	1.1333
APOE	8.5897	6.8764	8.90433	9.13779	7.99592
APOH	0.212167	0.957053	0.0673643	0	0.114123
APOL1	9.49189	9.30545	9.37254	9.6039	9.63292
APOL2	7.76086	7.42108	7.73468	7.8605	8.14013
APOL3	6.35399	6.07593	6.74627	6.88032	6.33419
APOL4	2.78689	1.78554	2.53109	3.04371	2.07394
APOL5	0.0560378	0.0663538	0.131723	0	0.114123
APOL6	8.02494	7.97003	8.09999	8.00917	7.95774
APOLD1	2.97305	2.9329	3.66802	3.23062	3.05766
APOM	3.40393	3.27908	3.38744	3.30105	3.60823
APOO	4.31127	4.38932	3.97915	4.21556	4.1398
APOOL	2.11335	3.86347	3.87019	3.90906	3.87427
APOPT1	3.66943	4.03896	3.94821	3.67145	3.38201
APP	9.54915	10.2356	9.74864	9.7086	9.58231
APPBP2	5.25065	5.24415	5.3204	5.31154	5.37217
APPL1	6.2587	5.95636	6.15323	6.06073	6.06204
APPL2	5.83299	6.37733	6.26056	5.94137	6.4282
APRT	7.46415	7.15846	7.10399	7.28155	6.80103
APTX	5.22796	5.09517	5.11485	5.23393	5.07733
AQP1	5.52211	4.70003	5.26946	5.11328	4.59282
AQP10	0	0	0.0673643	0	0
AQP11	1.36976	2.00442	1.44404	1.65398	2.12928
AQP12A	0	0	0	0	0
AQP12B	0	0	0	0	0
AQP2	0	0.190553	0	0	0.167968
AQP3	2.91363	2.95058	2.45766	1.82764	2.45583
AQP4	0	0.0663538	0.131723	0	0
AQP5	1.93058	5.1031	2.28447	2.05429	2.57022
AQP6	0	0.24886	0.193333	0	0.167968
AQP7	0.260668	0.461042	0.131723	0.417345	0.410632
AQP8	0	0.0663538	0.131723	0	0
AQP9	3.56709	2.53626	2.69979	2.73028	3.45422
AQPEP	0.0560378	0.129789	0.131723	0	0.219876
AQR	6.05635	5.82238	6.00755	6.2494	6.09803
AR	0.260668	0.129789	0.30918	0.264573	0.269981
ARAF	4.14682	3.55806	4.10871	3.76698	4.61964
ARAP1	5.65619	4.94895	6.18769	6.17231	6.52423
ARAP2	5.18933	4.80091	5.32557	5.01492	5.38644
ARAP3	2.97305	2.9329	3.27082	3.067	3.5587
ARC	0	0	0	0	0.114123
ARCN1	7.82602	8.1648	7.90029	7.77338	7.81025
AREG	1.02132	1.86225	1.9155	2.70081	2.12928
ARF1	9.15499	9.5254	9.20749	9.17862	8.95734
ARF3	7.65087	8.17752	7.67722	7.77823	7.67151
ARF4	8.97888	9.12264	9.00481	8.91066	8.76506
ARF5	7.17764	7.2285	6.98926	7.22832	6.77308
ARF6	7.53426	7.76399	7.65104	7.76495	7.61326
ARFGAP1	5.73125	6.07593	6.27042	6.11481	6.51906
ARFGAP2	5.71828	5.49361	5.67511	5.6871	5.54237
ARFGAP3	4.77495	3.50522	4.21279	4.08477	4.62686
ARFGEF1	5.66184	6.23313	5.70979	5.68898	5.89248
ARFGEF2	6.34206	6.45369	6.54089	6.53685	6.57431
ARFIP1	6.14461	6.30274	5.9008	5.84194	5.92608
ARFIP2	5.91482	6.05872	5.99138	5.99396	5.98163
ARFRP1	6.99036	5.21884	6.64998	5.81812	6.91071
ARG1	0	0.0663538	0	0.0936867	0.0581896
ARG2	5.36043	5.53666	5.3696	5.49872	5.20194
ARGLU1	5.5782	5.56419	5.67106	5.65288	6.4949
ARHGAP1	6.73112	6.58468	6.82197	6.74789	6.64306
ARHGAP10	3.88974	4.34657	4.4299	4.53237	3.76495
ARHGAP11A	5.97692	5.96617	6.11493	6.20286	6.16245
ARHGAP11B	1.20603	0.921644	1.00275	1.14253	1.55309
ARHGAP12	6.36373	6.37733	6.54459	6.53997	6.62813
ARHGAP15	2.98031	1.97017	3.08826	3.2912	2.60967
ARHGAP17	5.18463	5.67732	5.61024	5.58191	5.57885
ARHGAP18	5.85191	5.84145	5.606	5.77987	5.58629
ARHGAP19	2.77859	3.3068	3.3541	3.57728	3.56373
ARHGAP20	0.934293	0	0.193333	0.0936867	0.269981
ARHGAP21	6.2437	6.62583	6.81892	6.61694	6.85794
ARHGAP22	1.61332	1.27024	1.54202	1.49135	1.42626
ARHGAP23	3.00187	2.19443	2.62351	2.65544	2.40067
ARHGAP24	2.37804	1.40455	1.84046	2.14463	0.866448
ARHGAP25	3.39309	2.87854	4.20533	4.03249	3.78663
ARHGAP26	5.30947	5.26725	5.57161	5.503	5.71282
ARHGAP27	6.00389	6.43419	6.33335	6.32621	6.81006
ARHGAP28	0.521728	0.0663538	0.131723	0.181659	0.318404
ARHGAP29	5.06512	5.18937	5.42362	5.63935	5.51666
ARHGAP30	4.51993	3.99705	5.10887	5.19746	4.73338
ARHGAP31	3.70492	3.13965	3.75232	3.85657	3.32982
ARHGAP32	6.68688	7.32525	6.75587	6.67303	7.25698
ARHGAP33	1.23059	1.42997	1.69894	1.62288	2.40067
ARHGAP35	5.53202	5.97159	5.85506	5.85538	6.03423
ARHGAP36	0.0560378	0	0	0	0
ARHGAP39	3.00899	3.51713	3.08013	3.13469	3.56874
ARHGAP4	4.63708	6.29065	7.40796	7.05645	6.98243
ARHGAP40	0.0560378	0	0	0	0
ARHGAP42	4.02575	4.40222	4.40733	4.24649	4.36397
ARHGAP44	2.57309	3.08469	2.28447	2.92128	2.74868
ARHGAP5	6.93212	6.91462	7.17872	6.99631	7.07386
ARHGAP6	3.58148	4.56024	4.10471	4.19457	3.81221
ARHGAP8	0.10998	0.304902	0.0673643	0.181659	0.114123
ARHGAP9	3.60515	3.39335	4.3844	4.33068	4.07785
ARHGDIA	8.69272	9.07609	8.941	9.03138	8.73276
ARHGDIB	6.33642	5.82238	6.75395	6.9272	6.03423
ARHGDIG	0	0.0663538	0	0	0.0581896
ARHGEF1	6.57626	7.04734	6.53719	6.47072	6.86254
ARHGEF10	4.50239	4.56024	4.67905	4.48128	4.74007
ARHGEF10L	5.05999	5.8696	5.43323	5.16005	5.82286
ARHGEF11	5.16406	5.41939	5.57451	5.55127	5.63011
ARHGEF12	6.82078	7.23076	7.06743	6.79223	6.97914
ARHGEF15	1.55617	1.61868	1.93366	2.16635	1.70651
ARHGEF16	5.80873	6.34177	5.88338	5.81124	6.40527
ARHGEF17	3.77338	2.6703	3.31306	2.98379	3.29395
ARHGEF18	5.59603	6.22861	5.70053	5.57583	5.92216
ARHGEF19	2.84371	2.42686	2.75191	2.64	2.74868
ARHGEF2	4.62555	5.845	5.13462	4.94751	5.61565
ARHGEF25	2.13953	1.35231	1.36593	1.52538	1.16012
ARHGEF26	0.809437	1.05834	0.363793	0.488064	0.898655
ARHGEF3	5.53078	4.78376	5.22958	5.07933	5.24642
ARHGEF33	0.307592	0	0.0673643	0.0936867	0.365255
ARHGEF35	4.15647	4.92233	4.41382	4.58978	4.58046
ARHGEF37	3.94272	3.26503	2.64572	2.68585	3.48106
ARHGEF38	3.05784	4.55735	4.02647	3.60936	4.02412
ARHGEF4	0.481368	0.358849	0.252419	0.181659	0.72991
ARHGEF40	5.33376	5.87423	5.6805	5.37822	6.07531
ARHGEF5	4.14682	4.81786	4.32715	4.34504	4.63883
ARHGEF6	3.73527	2.94177	3.90743	4.27177	3.5587
ARHGEF7	5.32808	5.52196	5.61869	5.53466	5.83123
ARHGEF9	3.76919	3.96697	3.42644	3.81591	3.95689
ARID1A	5.02005	5.76359	5.55411	5.26699	5.70487
ARID1B	5.88419	6.01948	6.12584	6.08232	6.15414
ARID2	4.60457	4.63319	4.81755	4.75661	4.85327
ARID3A	2.27556	2.07058	1.80142	2.07741	2.23397
ARID3B	3.51805	3.88201	4.09263	3.80902	4.23116
ARID3C	0.10998	0.129789	0.0673643	0.0936867	0.269981
ARID4A	4.18187	4.30251	4.32715	4.41022	4.69263
ARID4B	5.29062	5.50112	5.57161	5.50938	5.43116
ARID5A	4.16286	3.29301	3.81246	3.99048	3.50217
ARID5B	5.81077	5.89606	6.07968	5.8537	6.10149
ARIH1	6.22701	6.19286	6.19712	5.96326	6.24227
ARIH2	6.20239	5.94538	6.26056	6.37717	6.3305
ARL1	7.18708	7.25007	6.95521	7.01738	6.99645
ARL10	0.636445	0.304902	0.30918	0.417345	0.497315
ARL11	1.61332	1.24181	1.87847	1.80011	1.404
ARL13A	0.0560378	0.0663538	0.131723	0.0936867	0.269981
ARL13B	3.68729	3.17767	3.28504	4.10178	2.95419
ARL14	3.92778	4.16544	3.26365	2.81525	3.80373
ARL15	3.17001	2.77322	3.50143	3.50238	2.96944
ARL16	4.49227	4.41182	4.52283	4.18396	4.41497
ARL17A	1.36976	1.84346	1.58863	1.26841	2.45583
ARL2	5.04276	4.45271	4.64086	4.62551	4.34656
ARL2BP	5.86765	5.94538	5.71373	5.65288	5.59245
ARL3	4.40325	4.44338	3.95267	4.08477	3.77799
ARL4A	5.50333	5.69578	5.68988	5.53883	5.53726
ARL4C	7.29508	6.48511	6.34018	6.50096	6.32607
ARL4D	1.34747	0.848108	1.10247	0.264573	0.930159
ARL5A	6.15507	6.0719	6.0425	6.15204	5.7792
ARL5B	4.72397	4.55735	4.86802	4.80243	4.95632
ARL6	2.29897	1.91722	1.69894	1.88117	1.81174
ARL6IP1	9.10201	8.8941	8.86154	8.77118	8.76178
ARL6IP4	6.87777	6.82103	6.81464	7.01738	6.53066
ARL6IP5	7.39522	7.3471	7.00974	7.10366	7.01034
ARL6IP6	4.52985	4.60278	4.68978	5.02388	4.5705
ARL8A	5.18306	5.1305	4.88212	5.11048	4.95823
ARL8B	6.59115	6.37078	6.36967	6.3643	6.29162
ARL9	0.708149	0.190553	0	0.342981	0.269981
ARMC1	5.68313	5.44455	5.50939	5.51363	5.30317
ARMC10	6.63493	6.40404	6.25244	6.30187	6.18384
ARMC12	0.10998	0.0663538	0	0.264573	0.114123
ARMC2	0.934293	0.73026	0.516223	0.181659	1.16012
ARMC3	0.636445	0.509547	0.609573	1.18573	0.833506
ARMC4	1.3917	0.921644	1.44404	1.55862	1.04971
ARMC5	3.95014	3.58094	3.65166	3.53615	3.96451
ARMC6	4.66663	4.73104	5.18667	5.42403	4.74007
ARMC7	3.55255	4.24995	3.75232	3.93461	3.80798
ARMC8	5.21418	4.85118	5.19234	5.01492	5.15938
ARMC9	3.42536	2.58234	2.27025	2.64	2.51935
ARMCX1	2.72774	1.27024	2.28447	2.38595	1.35841
ARMCX2	2.85165	1.57377	2.31251	2.12257	1.46979
ARMCX3	5.82192	6.25553	6.0643	6.03587	6.0306
ARMCX4	2.01782	1.64063	1.84046	1.93279	2.94651
ARMCX5	4.11089	3.58094	3.54934	3.67903	3.64667
ARMCX5-GPRASP2	0.636445	0.645982	0.467181	0.342981	0.579085
ARMCX6	3.94272	4.26416	4.23127	4.34027	4.12966
ARMS2	0	0	0	0	0.219876
ARNT	5.17833	5.18004	4.96173	4.95064	5.25888
ARNT2	3.54767	2.17952	3.33373	3.66383	2.89156
ARNTL	3.79	3.27207	4.17511	4.15165	4.21206
ARNTL2	6.26019	5.80426	6.01717	6.105	6.01691
ARPC1A	7.18983	7.49822	7.23015	7.08738	7.25387
ARPC1B	8.17917	8.53562	8.03338	8.2082	8.09175
ARPC2	8.41088	8.57746	8.35589	8.41772	8.20816
ARPC3	8.36966	8.6341	8.21678	8.22964	8.05561
ARPC4	6.87193	6.89307	6.99413	7.20489	6.64484
ARPC5	8.48451	7.86035	8.13892	8.19438	8.04351
ARPC5L	6.07342	5.97267	5.97722	6.15476	5.86728
ARPM1	2.79514	1.61868	1.58863	2.16635	1.68821
ARPP19	7.57947	7.44932	7.39737	7.42307	7.43292
ARPP21	0.0560378	0.0663538	0.0673643	0	0
ARR3	0.161978	0.0663538	0.252419	0.342981	0.579085
ARRB1	4.60926	5.74725	4.89144	5.14372	5.32407
ARRB2	4.73044	5.05693	5.11485	5.17621	5.07557
ARRDC1	6.37479	6.71643	6.47265	6.55858	6.61849
ARRDC2	5.05656	5.15738	5.06009	5.29191	5.20355
ARRDC3	7.10935	5.60522	5.60175	6.24303	6.29237
ARRDC4	5.32095	5.6984	4.17511	3.98438	4.77519
ARRDC5	0.10998	0	0	0	0.114123
ARSA	6.1805	6.08396	6.20369	6.04029	6.44329
ARSB	3.43596	2.96804	3.43284	3.4852	2.75749
ARSD	6.7461	6.49493	6.76858	6.56063	6.68059
ARSE	6.01188	6.48359	5.78425	6.00002	6.11954
ARSF	0	0	0	0	0
ARSG	2.00364	0.921644	2.02121	1.82764	1.68821
ARSH	0.10998	0.304902	0	0.181659	0.219876
ARSI	1.61332	0.461042	0.516223	0.342981	0.497315
ARSJ	4.27926	4.59718	5.76409	5.65288	5.0089
ARSK	2.76183	2.58234	2.47016	2.64	2.38938
ART1	0.0560378	0.0663538	0	0	0.0581896
ART3	3.74383	4.68691	3.62954	3.63296	3.79092
ART4	0	0	0	0	0
ART5	0.260668	0	0.416413	0.264573	0.454624
ARTN	0.439847	0.73026	0.516223	0.488064	0.866448
ARV1	3.77338	2.90598	3.54344	3.52778	3.44335
ARVCF	3.24425	3.74186	3.7265	3.55274	4.10226
ARX	0.0560378	0	0.131723	0	0
AS3MT	0	0	0	0	0
ASAH1	7.58365	7.44971	7.40064	7.65782	7.39603
ASAH2	0.59921	0.73026	0.895623	0.488064	0.579085
ASAH2B	0.439847	0.41085	0.363793	0.417345	0.765275
ASAP1	5.26112	4.91109	5.42362	5.42403	5.32998
ASAP2	6.38029	6.7452	6.69594	6.48051	6.74512
ASAP3	3.63765	3.59787	3.02189	2.52698	3.19367
ASB1	4.20993	3.9184	4.08859	4.37334	4.54783
ASB12	0	0.0663538	0	0.264573	0
ASB13	4.36494	4.74883	4.16362	4.35926	4.42606
ASB14	2.34468	2.11828	2.68914	2.16635	2.44496
ASB16	1.78894	2.07058	2.0381	1.95792	2.43402
ASB2	1.34747	1.29812	1.84046	1.88117	1.18644
ASB3	1.34747	0.556473	0.609573	0.852097	0.579085
ASB4	0	0.0663538	0.131723	0	0
ASB6	5.70081	5.30381	5.50939	5.57583	5.42427
ASB7	4.53726	4.48339	4.7829	4.50279	4.78599
ASB8	4.69117	4.75387	4.65462	4.48993	4.62205
ASB9	4.50993	3.69544	3.95267	4.19457	3.72958
ASCC1	4.80388	4.58024	4.68978	4.7386	4.58789
ASCC2	5.77886	6.2484	5.96071	6.00455	6.00031
ASCC3	5.89287	5.85559	5.83949	5.83517	5.81444
ASCL1	0.0560378	0	0.0673643	0	0
ASCL2	3.6468	3.42531	3.02189	2.89549	2.90747
ASF1A	4.0976	4.29561	4.3811	4.19985	3.9909
ASF1B	5.79232	5.83433	5.9031	5.91113	5.48253
ASGR1	0.260668	0.358849	1.10247	0.488064	0.656467
ASGR2	0.0560378	0.129789	0.252419	0.555478	0.167968
ASH1L	5.31666	5.69316	5.52744	5.34765	5.70259
ASH2L	5.51962	5.28826	5.32728	5.08504	5.07909
ASIP	0.212167	0	0.252419	0.264573	0.167968
ASL	5.38115	6.65172	5.92597	6.10781	6.21535
ASNA1	6.32577	6.1351	6.15323	6.29696	5.95795
ASNS	6.22472	6.82702	6.6582	6.35013	6.11183
ASNSD1	5.65845	5.44767	5.51694	5.45526	5.52571
ASPA	0.560989	0.0663538	0.0673643	0	0.318404
ASPDH	0.260668	0.190553	0.416413	0	0.579085
ASPG	0.0560378	0	0	0	0.0581896
ASPH	9.6289	9.81201	9.53054	9.62526	9.59288
ASPHD1	2.57309	2.48866	3.11239	2.92128	2.56019
ASPHD2	4.26149	4.50149	5.00747	5.13272	4.67182
ASPM	5.40966	5.32429	6.04668	5.87365	5.91529
ASPN	5.34926	2.47651	3.23464	3.10124	2.05977
ASPRV1	0.963889	0.885345	0.654076	1.05207	1.31133
ASPSCR1	4.59277	4.53702	4.58736	4.75661	4.32302
ASRGL1	2.99472	3.71108	2.80221	2.97151	3.21301
ASS1	11.513	12.0231	11.8053	11.6774	11.6365
ASTE1	3.60515	4.02234	3.54934	3.33981	3.52299
ASTL	0.59921	0.129789	0	0	0.0581896
ASTN1	0.0560378	0	0.0673643	0	0
ASTN2	2.27556	1.80511	2.05479	2.3293	2.30778
ASUN	5.89191	5.67201	5.82131	5.87365	5.64324
ASXL1	5.32238	5.30037	5.47414	5.2569	5.75191
ASXL2	4.85215	4.58024	4.88445	4.70559	4.91558
ASXL3	0	0	0	0	0
ATAD1	6.58581	6.16	6.48579	6.50949	6.38765
ATAD2	6.20704	6.29065	6.34443	6.22373	6.29616
ATAD2B	3.44648	3.6366	3.67883	3.9721	4.17966
ATAD3A	5.6345	5.61079	5.80906	5.81296	5.54109
ATAD3B	4.51743	4.80091	5.41395	5.13823	5.25888
ATAD3C	0.397095	0.304902	0.193333	0.488064	0.454624
ATAD5	3.04405	3.55229	3.83679	3.78113	3.93764
ATAT1	2.8674	3.27908	2.9612	2.89549	3.96451
ATCAY	0	0	0.0673643	0	0.0581896
ATE1	3.90126	3.84469	4.04329	3.56097	3.89437
ATF1	4.92732	4.8722	4.74483	4.90937	4.85121
ATF2	6.04341	5.8892	5.91229	6.09512	5.74639
ATF3	5.34365	4.82746	4.7829	4.57361	4.87973
ATF4	9.1102	9.13332	9.14698	9.19059	8.91651
ATF5	5.52459	4.7614	5.53341	5.74781	5.23069
ATF6	6.17418	6.21862	6.27488	6.04616	6.14912
ATF6B	6.18914	6.30617	6.36633	6.48808	6.38694
ATF7	5.36043	5.3677	5.16569	5.14098	5.38075
ATF7IP	5.15125	5.14208	4.96173	5.06494	5.20194
ATF7IP2	1.90028	2.59363	2.71037	3.02004	2.94651
ATG10	2.52427	2.84112	2.73129	3.0554	2.76624
ATG12	5.79747	5.88461	5.72551	5.59798	5.78028
ATG13	6.51697	6.40804	6.68659	6.43537	6.41226
ATG14	4.53726	4.36975	4.82973	4.66801	4.95057
ATG16L1	5.51837	5.49962	5.63543	5.69273	5.69344
ATG16L2	2.42135	2.6596	3.34055	2.78748	4.18294
ATG2A	5.83299	5.94648	5.96513	5.97099	6.31044
ATG2B	3.81863	4.54868	4.17511	3.69406	4.53252
ATG3	6.38029	6.46449	6.34018	6.42414	6.04146
ATG4A	3.83073	4.38608	4.09263	4.04427	4.1126
ATG4B	5.12202	5.3209	5.20174	5.08789	5.56763
ATG4C	4.2939	3.83521	3.93023	4.33068	4.06017
ATG4D	4.65533	4.98585	4.87273	5.01791	4.95441
ATG5	6.2452	6.22499	6.15999	6.13009	5.99938
ATG7	6.3844	6.38629	6.21115	6.18833	6.18057
ATG9A	6.00833	6.49718	6.41077	6.20941	6.55613
ATG9B	2.56346	3.41261	3.44556	2.82894	3.44335
ATHL1	4.77912	5.01344	6.28906	5.68522	6.7957
ATIC	7.28009	7.32228	7.36594	7.49351	7.11599
ATL1	3.16365	2.87854	3.11239	2.42253	3.0789
ATL2	5.69861	5.91532	5.77168	5.84025	5.89348
ATL3	4.97715	4.66298	5.00532	4.78498	4.90967
ATM	4.82419	4.7664	5.42362	5.21581	5.49048
ATMIN	5.88323	6.08696	6.38212	6.23919	6.11868
ATN1	6.50883	6.70606	6.90084	6.69001	7.12963
ATOH1	1.12975	2.4519	1.10247	0.417345	1.90982
ATOH7	0.397095	0	0.131723	0.0936867	0.114123
ATOH8	0.873215	0.509547	0.654076	1.05207	0.269981
ATOX1	5.4257	5.0812	4.97714	5.13272	4.81581
ATP10A	2.25176	1.2128	2.18182	2.20885	1.49107
ATP10B	5.06512	8.49742	8.2482	6.69562	7.88223
ATP10D	4.85215	4.10359	4.60447	4.63333	4.64833
ATP11A	5.63794	6.10088	6.01504	5.85203	6.35247
ATP11B	6.27281	6.4591	6.66773	6.59107	6.84509
ATP11C	4.86985	4.95553	5.46324	5.37822	5.19547
ATP13A1	6.36165	6.33506	6.43887	6.23534	6.49819
ATP13A2	5.62526	6.52473	6.0404	5.85203	6.11783
ATP13A3	6.91802	7.21668	7.20419	7.21339	7.27665
ATP13A4	0.10998	1.05834	0	0	0.410632
ATP1A1	9.93745	10.5703	9.83838	9.87586	10.0262
ATP1A1OS	7.84602	8.51868	7.80143	7.88118	7.90272
ATP1A2	0.260668	0.24886	0.467181	0.417345	0
ATP1A3	2.07318	1.52741	2.0381	2.4757	1.90982
ATP1A4	0.0560378	0	0.0673643	0	0
ATP1B1	9.3506	9.84863	8.86553	8.88796	9.14335
ATP1B2	0.307592	0.358849	0.609573	0	0.114123
ATP1B3	7.55355	7.67807	8.0592	8.02375	7.70689
ATP2A1	1.18105	1.32547	1.69894	1.77204	3.25716
ATP2A2	8.43914	8.71146	8.53444	8.41319	8.5906
ATP2A3	4.24952	6.00581	4.82487	4.59779	4.96395
ATP2B1	5.82696	6.07593	6.36716	6.1534	6.14242
ATP2B2	0	0	0	0	0
ATP2B3	0	0	0	0	0.114123
ATP2B4	5.36043	5.20418	5.27659	5.21581	5.35341
ATP2C1	7.15777	7.36328	7.11448	7.06948	7.19552
ATP2C2	3.97579	6.23133	4.55839	4.46822	5.52828
ATP4A	0	0.129789	0	0	0
ATP4B	0	0	0	0	0.0581896
ATP5A1	10.1987	10.025	9.94982	10.0242	9.81896
ATP5B	10.2549	10.2402	10.1243	10.2127	10.1379
ATP5C1	8.12289	8.39201	7.97373	8.09841	7.90297
ATP5D	6.06661	6.16095	5.69522	6.14111	5.69802
ATP5E	4.41669	4.05947	3.99221	3.93461	3.8415
ATP5F1	7.9502	8.08102	7.92263	7.98493	7.77571
ATP5G1	6.57086	6.56975	6.29171	6.38645	6.22729
ATP5G2	7.63773	7.84093	7.58145	7.6356	7.40691
ATP5G3	8.1933	8.29157	8.07898	8.34368	8.03923
ATP5H	7.3476	7.21851	7.04568	7.16498	6.91761
ATP5I	6.15587	6.20211	6.01717	6.46196	5.91332
ATP5J	6.58699	6.67384	6.25425	6.48051	6.20009
ATP5J2	5.27003	5.21519	5.06422	5.39442	5.0525
ATP5L	7.18708	7.0162	6.97945	6.96798	6.87271
ATP5O	7.47832	7.37927	7.39491	7.51378	7.30809
ATP5S	3.53787	3.46889	3.18242	3.38684	3.44335
ATP5SL	5.03232	4.91559	4.97932	5.17621	4.88175
ATP6AP1	7.7784	7.64521	7.58253	7.53638	7.4132
ATP6AP1L	0.672743	0.645982	0.193333	0.488064	0.410632
ATP6AP2	7.311	7.0953	7.06331	7.07523	6.89234
ATP6V0A1	4.95889	5.3226	5.02027	4.94751	5.41455
ATP6V0A2	4.26149	4.56884	4.62418	4.45945	4.54783
ATP6V0A4	0	0	0	0	0
ATP6V0B	7.33739	7.33874	7.22093	7.48435	7.12623
ATP6V0C	6.96954	7.05655	6.66093	6.97723	6.8185
ATP6V0D1	6.40208	6.65509	6.68793	6.75149	6.61365
ATP6V0D2	1.6502	1.12213	1.46917	1.22766	1.63184
ATP6V0E1	7.57798	7.53712	7.48042	7.61797	7.22638
ATP6V0E2	3.34891	2.81241	3.48305	3.54447	3.28179
ATP6V1A	6.66283	6.01318	6.49423	6.55343	6.2265
ATP6V1B1	0.0560378	0.509547	0.416413	0.488064	0.693656
ATP6V1B2	6.93119	6.55104	6.92147	6.92641	6.79356
ATP6V1C1	6.18365	5.8079	6.06327	6.01357	6.01047
ATP6V1C2	7.86134	8.15721	7.79057	7.88569	7.72272
ATP6V1D	6.60001	6.66115	6.34018	6.28584	6.25477
ATP6V1E1	6.99126	6.80715	6.76414	6.86877	6.55171
ATP6V1E2	1.6502	2.11828	1.87847	2.45819	1.44819
ATP6V1F	6.50946	6.27495	6.24064	6.3725	5.87741
ATP6V1G1	6.55636	6.3359	6.24882	6.39108	6.17812
ATP6V1G2	0.0560378	0.0663538	0.516223	0.181659	0.0581896
ATP6V1H	5.6031	5.626	5.70847	5.55539	5.37504
ATP7A	4.48463	4.22838	3.99653	4.1186	4.39535
ATP7B	2.69281	4.0877	2.7823	2.62438	3.306
ATP8A1	5.45074	5.87076	5.53043	5.08789	5.92216
ATP8A2	0.260668	0.0663538	0.131723	0.0936867	0
ATP8B1	7.78852	9.02955	7.93593	7.67829	8.35684
ATP8B2	3.30333	2.23826	3.36083	3.12363	2.91537
ATP8B3	1.18105	1.61868	1.82107	1.77204	1.79473
ATP8B4	2.00364	1.5964	2.27025	2.34843	1.95646
ATP9A	5.61131	6.10286	5.65609	5.26195	5.89847
ATP9B	4.43794	4.66298	4.39427	4.24649	4.3319
ATPAF1	6.22472	6.10877	5.49417	5.55539	5.57885
ATPAF1-AS1	0	0	0	0.0936867	0
ATPAF2	4.1724	4.0513	3.8512	4.17327	3.76495
ATPBD4	3.60515	3.55229	3.65713	3.46781	3.31199
ATPIF1	7.22654	7.30177	7.33936	7.41458	7.20601
ATR	5.27299	5.49511	5.59463	5.42403	5.61322
ATRIP	3.3091	3.58661	3.82224	3.72367	3.56373
ATRN	5.24765	5.03638	5.33926	5.08219	5.29563
ATRNL1	0.260668	0.24886	0	0.342981	0.0581896
ATRX	5.65732	5.65459	5.89501	5.91434	5.94451
ATXN1	4.16605	4.4589	4.1127	3.88305	4.37832
ATXN10	6.73809	6.61824	6.60818	6.72428	6.37768
ATXN1L	5.31379	5.06709	5.53341	5.43078	5.70601
ATXN2	5.13833	5.09319	5.00961	5.07071	5.23385
ATXN2L	6.59174	6.68905	7.01668	6.89422	7.16481
ATXN3	3.88974	3.52895	3.80261	3.65618	3.42134
ATXN7	4.91032	4.83224	5.16569	4.88664	5.3921
ATXN7L1	3.15726	2.89689	2.92533	3.14567	3.06477
ATXN7L2	1.80538	2.38847	2.35357	2.18776	2.33157
ATXN7L3	5.73232	5.89948	5.90541	5.8753	5.97881
ATXN7L3B	6.61116	6.67981	6.47807	6.45315	6.51062
AUH	4.17556	4.58024	4.23127	4.35453	4.34948
AUP1	7.43967	7.44114	7.52266	7.70451	7.53217
AURKA	5.83098	5.79573	5.98269	6.08803	5.84679
AURKAIP1	6.58163	6.5676	6.46174	6.63068	6.29237
AURKB	4.98619	5.21702	5.31348	5.4036	5.06851
AURKC	0.636445	0.688736	1.03676	0.797453	0.898655
AUTS2	4.32274	4.7182	4.00515	3.20985	4.30511
AVEN	4.04665	3.85411	4.26035	4.35926	3.63715
AVIL	1.53661	2.48866	2.49484	1.95792	2.992
AVL9	4.89887	5.0892	5.05388	5.07359	5.17754
AVPI1	5.30947	4.95334	4.42027	4.49423	4.54529
AVPR1A	0.212167	0.509547	0.416413	0.264573	0
AVPR2	0.353037	0.24886	0.467181	0	0.219876
AXDND1	0.672743	1.24181	0.739165	0.681533	0.991175
AXIN1	5.99316	6.03302	5.8443	5.80951	5.96557
AXIN2	4.93294	4.29215	3.12034	2.67072	4.09533
AXL	4.73474	3.0441	4.54072	4.75303	3.59355
AZGP1	6.5368	8.02581	6.07662	5.87035	6.81006
AZI1	3.00899	3.71108	3.53156	3.38684	3.71156
AZI2	5.66747	5.74978	5.58891	5.78163	5.6586
AZIN1	7.91014	7.72344	7.51665	7.48975	7.50006
AZU1	0	0	0.0673643	0.488064	0
B2M	12.8849	12.826	12.9167	12.9469	12.7035
B3GALNT1	2.85165	2.17952	2.6567	2.7448	2.49848
B3GALNT2	5.25215	5.50711	5.04972	5.38519	5.21798
B3GALT2	0.963889	3.24368	1.33892	1.59111	2.0164
B3GALT4	3.11831	3.20001	3.38744	2.88243	3.0361
B3GALT5	2.71038	6.29757	4.45527	3.6014	5.15605
B3GALT6	3.91269	4.40222	4.08859	4.09046	3.97588
B3GALTL	4.3566	4.02234	4.39427	4.38728	4.26553
B3GAT1	1.02132	0.770622	0.932222	0.904748	1.70651
B3GAT2	2.35589	2.41418	2.3803	2.20885	2.16943
B3GAT3	5.15767	4.96643	4.90531	4.96621	4.91164
B3GNT1	3.53294	3.86347	3.8512	3.77407	3.45422
B3GNT2	5.99675	6.30016	6.00969	5.97562	6.13989
B3GNT3	7.24737	7.54405	7.00867	6.98106	7.12708
B3GNT4	0.397095	0.0663538	0.252419	0.342981	0.497315
B3GNT5	5.08882	5.76109	5.15605	5.22361	5.44076
B3GNT6	0.439847	0.601922	0	0	0.269981
B3GNT7	2.65702	1.91722	2.1511	2.89549	2.34332
B3GNT8	0.904077	0.358849	0.779899	0.681533	1.16012
B3GNT9	3.25626	3.02754	3.05546	2.98379	3.10674
B3GNTL1	3.70492	3.75197	3.95267	3.84987	3.62758
B4GALNT1	0.59921	0.0663538	0.193333	0.264573	0.114123
B4GALNT2	0	0	0	0	0
B4GALNT3	5.46762	5.52933	6.16673	6.20154	6.51711
B4GALNT4	0	0.0663538	0.0673643	0	0.0581896
B4GALT1	6.87193	7.12868	6.37632	6.31652	6.8227
B4GALT2	5.75789	5.81274	5.93614	5.9303	5.70487
B4GALT3	5.35066	5.51752	5.39112	5.37122	5.33146
B4GALT4	5.79129	6.20855	5.8152	5.55539	5.76616
B4GALT5	6.37135	6.43889	6.20462	6.16153	6.36405
B4GALT6	3.80234	3.52895	2.16654	2.86924	3.45963
B4GALT7	4.33694	4.40543	4.32371	4.51554	4.08487
B7H6	2.0867	2.81241	2.69979	2.40436	3.33571
B9D1	3.94272	4.3763	4.1127	4.21034	4.17966
B9D2	2.9362	2.55948	2.69979	2.82894	2.7129
BAALC	0.672743	0.0663538	0.131723	0.0936867	0.219876
BAAT	0.260668	0.0663538	0.0673643	0	0.219876
BABAM1	6.05205	5.84618	5.97064	6.06652	5.73974
BACE1	4.13711	4.24279	4.24951	4.09046	4.21526
BACE2	7.92667	7.51613	7.35334	7.63219	7.59218
BACH1	6.3272	6.22861	6.39856	6.29203	6.41574
BACH2	0.841679	0.688736	1.13423	0.555478	0.898655
BAD	4.24048	5.28999	4.87743	4.94437	4.55037
BAG1	6.47968	6.89364	5.97284	6.07803	6.17154
BAG2	5.74623	5.27779	5.67511	5.7442	5.32998
BAG3	8.09599	6.67981	6.65615	6.56575	6.50996
BAG4	5.47663	4.837	5.13069	5.24163	5.12915
BAG5	5.32381	5.24235	5.27659	5.08219	5.33293
BAG6	7.4423	7.41751	7.52041	7.56477	7.4118
BAHCC1	3.44648	4.18797	4.24588	3.94721	4.63644
BAHD1	4.73902	4.81786	4.68174	4.50279	4.90175
BAI1	0.0560378	0	0.0673643	0.264573	0.410632
BAI2	1.59452	0.461042	0.516223	0.955544	1.63184
BAI3	0.161978	0.0663538	0.252419	0	0.114123
BAIAP2	5.10385	4.86988	4.65462	4.43281	4.81159
BAIAP2L1	6.7922	7.34125	6.5571	6.27962	7.035
BAIAP2L2	4.7433	6.4714	5.42522	4.80589	6.16659
BAIAP3	4.5689	3.83521	4.42027	4.36397	4.97532
BAK1	6.95395	7.147	7.26419	7.41572	7.0879
BAMBI	5.27447	4.3264	3.7827	3.067	3.94922
BANF1	7.02675	6.94965	6.79614	6.928	6.46832
BANK1	3.79412	3.47501	3.30611	3.5109	3.12046
BANP	3.56226	3.58094	3.50751	3.94092	3.87427
BAP1	6.29408	5.94428	6.40427	6.44318	6.3532
BARD1	3.31486	2.80271	3.32687	3.15657	3.22576
BARX1	0	0	0	0.181659	0
BARX2	3.50301	4.12709	4.15202	3.70894	4.00206
BASP1	3.68284	2.51266	3.2273	3.04371	2.77495
BATF	2.94365	2.33564	3.2273	3.22027	2.27135
BATF2	6.56363	6.82702	6.92715	6.7649	6.75064
BATF3	1.53661	2.64881	1.54202	1.82764	1.55309
BAX	6.06491	5.92652	5.62708	6.10218	5.65035
BAZ1A	6.16466	6.08995	6.17152	6.13147	6.14326
BAZ1B	6.90091	7.03962	7.08329	6.95008	7.01356
BAZ2A	6.9447	6.82881	6.97781	6.94773	7.16316
BAZ2B	4.53726	5.16308	5.02452	4.76019	5.10002
BBC3	4.89119	4.38932	4.31334	4.60577	4.35239
BBIP1	4.75393	5.0892	4.49863	4.48561	4.42882
BBOX1	0	0	0	0	0
BBS1	4.45628	4.33652	4.34422	4.01464	4.33484
BBS10	3.65136	2.87854	3.39401	3.49382	3.62758
BBS12	3.79824	3.17015	4.02647	3.91549	3.50217
BBS2	5.07702	4.59998	4.86802	4.65654	4.80098
BBS4	3.83073	3.80637	3.70021	3.51937	3.75179
BBS5	2.79514	2.47651	2.86981	2.73028	3.09288
BBS7	4.31988	4.1387	4.31334	4.38265	4.18294
BBS9	2.8674	2.19443	2.31251	2.40436	2.51935
BBX	6.60589	6.07392	6.30572	6.31531	6.25942
BCAM	4.37874	3.80637	3.83679	4.07331	4.10916
BCAN	2.74489	2.94177	3.29209	3.17811	3.28788
BCAP29	5.40157	5.81997	5.23141	5.30666	5.48519
BCAP31	9.08706	9.60603	8.89857	9.05541	8.77363
BCAR1	6.38235	6.71449	6.31787	6.44983	6.64247
BCAR3	4.11089	4.74377	4.20533	4.18396	4.41775
BCAS1	4.73902	5.76109	4.15202	3.57728	4.95249
BCAS2	5.8529	5.62462	5.56143	5.7514	5.31813
BCAS3	3.67839	3.48717	3.51959	3.43238	3.41579
BCAS4	2.47373	2.00442	1.41847	2.14463	1.81174
BCAT1	4.64624	3.43161	3.87019	4.14071	3.76931
BCAT2	5.24614	5.17252	4.6073	4.92538	4.82002
BCCIP	6.78392	6.92918	6.76668	6.83356	6.56117
BCDIN3D	2.96576	3.41261	2.90706	3.07851	3.306
BCHE	0.873215	0.304902	0.0673643	0.555478	0.114123
BCKDHA	5.4257	5.46622	4.95285	5.17621	5.11723
BCKDHB	4.36772	4.35323	4.04329	4.38265	4.10916
BCKDK	5.87156	6.13316	5.71636	5.74961	5.66797
BCL10	5.48814	6.18355	5.31694	5.45526	5.73751
BCL11A	1.61332	2.85995	2.27025	2.64	2.22129
BCL11B	2.76183	4.00975	3.14393	2.86924	3.41022
BCL2	2.8674	3.12416	3.21249	3.12363	3.19367
BCL2A1	3.48781	3.29992	2.9612	3.50238	3.50741
BCL2L1	7.84999	7.52243	7.46059	7.64434	7.47491
BCL2L10	0.521728	0.0663538	0	0	0.269981
BCL2L11	5.04968	4.84411	4.89839	4.64111	5.10002
BCL2L12	5.08882	4.63593	4.87978	5.14098	4.98847
BCL2L13	6.06747	5.99413	6.27132	6.20548	6.06026
BCL2L14	6.22166	6.3359	6.92261	6.67303	6.51971
BCL2L15	5.3037	6.33926	5.17144	4.57767	5.66447
BCL2L2	4.81	5.21884	5.07244	5.16005	5.36499
BCL3	5.34646	5.66934	5.27124	5.04162	5.60958
BCL6	4.94226	4.11539	4.57295	4.31617	5.13593
BCL6B	1.88489	1.84346	2.39349	2.493	1.72459
BCL7A	3.61917	3.51119	3.41356	3.89611	3.63715
BCL7B	5.41636	5.47082	5.71505	5.74781	5.53086
BCL7C	5.22796	4.95115	4.71887	4.69068	4.54783
BCL9	4.11749	4.53116	4.14034	4.19457	4.44799
BCL9L	6.2437	5.81636	5.77672	5.73332	6.26329
BCLAF1	7.23604	7.24963	7.21908	7.17372	7.24998
BCMO1	3.34329	4.4589	4.02647	3.33981	3.86615
BCO2	0.10998	0.509547	0.252419	0.181659	0.618295
BCOR	4.92732	5.18751	4.86328	4.73133	5.2789
BCORL1	4.49986	4.91334	4.4331	4.58171	4.82631
BCR	6.52444	6.71708	7.18678	7.24883	6.90428
BCS1L	4.3454	4.4712	4.39755	4.37334	4.5529
BDH1	5.11379	6.11858	5.50787	5.59998	5.88547
BDH2	3.87813	3.89576	4.20533	4.33068	3.73405
BDKRB1	0.636445	0.556473	0.516223	0.555478	0.866448
BDKRB2	2.85165	3.01079	1.7613	1.85465	2.90747
BDNF	1.43461	0.601922	1.63377	1.26841	1.07812
BDP1	5.25215	5.33779	5.49875	5.2993	5.25422
BEAN1	1.66829	0.688736	0.516223	1.05207	1.31133
BECN1	6.7567	6.7578	6.63341	6.63458	6.60818
BEGAIN	0.397095	0.770622	0.416413	0.342981	0.167968
BEND3	3.44648	4.42136	3.96597	4.07905	4.17966
BEND4	0.161978	0.509547	0.697248	0.0936867	0.167968
BEND5	0.307592	0	0.131723	0	0.219876
BEND6	0.397095	0	0.193333	0.0936867	0.219876
BEND7	2.05954	2.02125	2.47016	3.2511	2.45583
BEST1	3.70492	2.57096	2.91623	2.89549	2.67621
BEST2	0.161978	0.0663538	0	0.0936867	0
BEST3	0.212167	0.0663538	0	0.0936867	0.0581896
BEST4	0.59921	0.304902	0.0673643	0.264573	0.579085
BET1	4.81	4.86056	4.69777	4.83331	4.5402
BET1L	6.20394	6.2635	6.11294	5.95548	6.13398
BET3L	0.10998	0	0.30918	0	0
BEX1	0	0	0	0.181659	0.114123
BEX2	0.10998	0	0	0.342981	0.0581896
BEX4	3.18266	1.78554	2.69979	2.90844	2.031
BEX5	0.397095	0.129789	0.30918	0.0936867	0.0581896
BFAR	6.54233	6.62995	6.53123	6.57085	6.49885
BFSP1	3.11831	1.57377	2.00412	1.80011	1.92553
BFSP2	0.212167	0	0.0673643	0	0
BGLAP	0	0	0	0	0
BGN	7.56988	5.64648	5.93614	5.64323	4.91951
BHLHA15	1.73846	1.86225	0.932222	1.05207	1.04971
BHLHB9	1.51678	2.10255	1.33892	2.00691	1.70651
BHLHE22	0.708149	0	0.193333	0.342981	0.114123
BHLHE40	7.16217	6.29757	5.34944	5.66056	6.42751
BHLHE41	4.4948	4.65492	3.49533	3.0554	3.77799
BHMT	0	0	0	0	0.0581896
BHMT2	0.0560378	0.358849	0.467181	0.0936867	0.114123
BICC1	2.16523	0.41085	0.779899	1.09801	0.833506
BICD1	3.72234	3.38037	3.56691	3.80902	3.70247
BICD2	4.97352	4.7336	4.92814	4.83331	5.3211
BID	5.73662	5.40343	5.47414	5.503	5.32998
BIK	5.5913	5.0812	4.66553	4.72402	4.77519
BIN1	5.55529	5.8777	5.5349	5.6871	5.66914
BIN2	3.55741	3.3407	4.23127	4.22595	3.97965
BIN3	4.75393	4.91334	4.62697	4.80589	4.58294
BIRC2	5.87351	6.02991	6.0161	5.75678	6.18548
BIRC3	8.18743	8.28962	9.23476	8.96106	8.96651
BIRC5	6.43811	6.28543	6.39529	6.54205	6.2954
BIRC6	6.53741	7.13594	7.06589	6.91763	7.13682
BIRC7	1.32484	0.304902	1.10247	2.05429	1.07812
BIVM	3.72234	4.20279	3.71604	3.9721	4.12966
BLCAP	5.77365	5.78469	5.66155	5.75678	5.71282
BLK	0.0560378	0	0.0673643	0.181659	0.365255
BLM	3.29753	3.56955	3.89821	4.00261	3.87427
BLMH	5.6686	5.6984	5.63126	5.8164	5.52184
BLNK	3.04405	4.36316	3.60141	3.67145	3.5384
BLOC1S1	2.99472	3.45037	3.09635	3.22027	3.0361
BLOC1S2	5.05999	4.65761	4.66553	5.07359	4.64359
BLOC1S3	3.60045	3.85411	3.61835	3.37755	3.57871
BLVRA	5.01828	5.06506	4.65188	5.29438	4.33484
BLVRB	6.30569	6.86422	6.55929	6.59207	6.30895
BLZF1	4.49986	4.71562	4.26035	4.06177	4.47494
BMF	3.66494	2.63794	2.69979	3.07851	2.629
BMI1	0.841679	0.358849	0.516223	0.555478	0.365255
BMP1	4.73902	4.65492	3.88427	3.73098	4.32599
BMP2	4.09091	5.69971	5.09481	5.04162	5.22594
BMP2K	4.31415	3.97563	4.01798	4.07905	4.06372
BMP3	0	0	0	0.0936867	0
BMP4	6.64467	5.96617	5.65336	5.8753	5.96272
BMP5	0	0	0.131723	0.0936867	0.0581896
BMP6	4.62555	5.25663	4.45527	4.51131	4.29909
BMP7	0.934293	1.72521	0.654076	0.342981	0.799794
BMP8A	2.33339	1.64063	2.32632	2.493	2.18257
BMP8B	2.36701	2.51266	2.69979	2.67072	2.87547
BMPER	0.10998	0	0.131723	0.0936867	0.114123
BMPR1A	4.5904	4.74123	4.7829	4.86687	4.63644
BMPR1B	0.59921	0.24886	0	0.264573	0.219876
BMPR2	5.48304	4.59437	5.30303	5.04748	4.89578
BMS1	5.95499	6.05157	5.94848	5.90145	5.96842
BMX	0.439847	0.41085	0.416413	0.181659	0.454624
BNC1	0.10998	0	0	0.0936867	0.0581896
BNC2	2.23971	0.688736	1.51815	1.18573	1.04971
BNIP1	3.66042	3.43789	3.71079	3.35881	3.37631
BNIP2	5.5686	4.95553	5.12477	5.17084	5.53726
BNIP3	2.63879	1.68354	2.13549	1.98263	2.0164
BNIP3L	7.03679	7.07832	6.11792	6.22632	6.65195
BNIPL	0	0.129789	0.30918	0.181659	0.866448
BOC	2.34468	1.35231	2.22671	1.85465	1.98674
BOD1	4.9179	4.96426	5.11286	5.11048	4.78814
BOD1L	4.82822	4.50149	4.93041	4.79895	4.89777
BOK	4.70438	5.29346	4.64362	4.52398	4.78599
BOLA1	2.72774	2.08666	2.51911	2.34843	2.30778
BOLA3	4.33977	4.36646	4.23859	4.18396	4.1698
BOP1	5.85685	6.16095	6.01717	5.97562	5.96652
BORA	4.16286	4.6603	4.58736	4.68692	4.38117
BPGM	4.02224	3.757	3.61273	3.70894	3.62276
BPHL	3.56226	4.0877	3.28504	3.68656	3.62276
BPI	0	0.0663538	0.0673643	0.0936867	0.219876
BPIFA2	0.10998	0	0	0	0.410632
BPIFB1	0.742708	0.556473	2.66759	0.852097	0.318404
BPIFB4	0	0	0	0	0
BPNT1	5.9742	6.2058	5.93389	6.13836	6.04596
BPTF	5.49449	5.81033	5.86929	5.8868	6.09282
BRAF	2.58266	2.3623	2.79229	3.10124	2.629
BRAP	5.0514	5.14016	4.9122	4.89642	5.03992
BRAT1	5.31379	5.55411	5.46167	5.03868	5.59491
BRCA1	5.22949	5.34949	5.69522	5.56565	5.51795
BRCA2	3.53294	2.99384	4.04747	4.05596	3.96071
BRCC3	7.17527	7.12041	6.86757	6.98794	6.66253
BRD1	5.24313	5.37098	5.4957	5.38287	5.41037
BRD2	7.67371	7.96976	7.78808	7.78922	7.84888
BRD3	5.14481	4.28172	5.27124	5.17084	5.29714
BRD4	5.86373	5.732	5.98269	5.74961	5.97031
BRD7	6.4937	6.43576	6.40427	6.38298	6.29918
BRD8	6.15266	5.83789	6.15999	6.12455	6.37697
BRD9	4.32844	4.24279	4.57295	4.63333	4.83049
BRE	4.86005	4.98799	5.23325	5.12164	4.98285
BRF1	3.99741	3.96262	4.10069	4.0384	4.03503
BRF2	4.12406	3.8912	3.8749	4.07905	3.76495
BRI3	6.37823	6.48738	6.15806	6.36665	6.06737
BRI3BP	4.41669	4.55735	4.41058	4.44619	4.44526
BRIP1	3.54278	4.07567	4.48945	4.12416	4.18294
BRIX1	5.8199	5.63012	5.57884	5.70205	5.22594
BRK1	7.48248	7.11062	6.94124	7.12739	6.93615
BRMS1	6.37548	6.20855	6.39119	6.35132	6.02057
BRMS1L	3.45171	3.27207	2.73129	2.99598	2.92322
BROX	4.33411	4.29561	4.63254	4.57361	4.71089
BRP44	6.4182	6.81983	6.17343	6.18034	6.1441
BRP44L	5.66972	5.89948	5.82009	5.83008	5.6229
BRPF1	3.6559	4.13097	4.3611	4.26171	4.3141
BRPF3	4.93294	5.53959	5.06422	4.87349	5.13254
BRS3	0	0	0	0	0
BRSK1	0.873215	0.770622	0.563653	0.342981	0.693656
BRSK2	0.10998	0.304902	0.85807	0.264573	0.454624
BRWD1	5.74729	5.80061	6.02883	5.77281	6.27177
BRWD3	4.33411	4.59437	4.64362	4.30642	4.83882
BSCL2	1.02132	0.770622	1.61138	1.00461	1.593
BSDC1	6.45123	6.56688	6.53941	6.46087	6.52938
BSG	9.53212	10.0977	9.63995	9.60862	9.59986
BSN	0.212167	0.190553	0.467181	0.0936867	1.42626
BSND	0	0	0	0	0
BSPRY	5.64937	5.87655	5.61165	5.49228	5.68192
BST1	2.00364	1.45495	1.8971	2.20885	1.82856
BST2	7.98129	6.37488	8.26981	8.64145	7.68195
BTAF1	4.59514	4.62771	5.27659	4.64885	6.08672
BTBD1	6.29917	6.26173	6.13568	6.2494	6.19604
BTBD10	5.59011	5.2243	5.53935	5.45305	5.43254
BTBD11	1.07655	1.24181	0.563653	0.555478	0.898655
BTBD16	1.0492	0.770622	0.467181	0.681533	0.618295
BTBD17	0	0	0	0	0
BTBD18	0.0560378	0	0.252419	0	0.269981
BTBD19	1.49667	0.556473	1.58863	1.68441	2.57022
BTBD2	6.13407	5.67334	6.53049	6.33223	6.17975
BTBD3	5.09385	4.87683	4.76272	4.45504	4.99965
BTBD6	4.92167	4.85588	4.88445	5.17353	4.8137
BTBD7	4.21917	4.19169	4.29237	4.09046	4.25934
BTBD8	0.260668	0.509547	0.467181	0.488064	0.930159
BTBD9	4.02575	3.96262	3.80754	3.97825	4.06727
BTC	2.84371	2.32213	2.95231	2.934	2.72193
BTD	3.6559	3.82566	3.57271	3.6014	3.50217
BTF3	9.43012	9.46385	9.26489	9.34533	9.03546
BTF3L4	5.57341	5.18751	5.39768	5.30666	5.2743
BTG1	7.50436	7.2523	7.31228	7.37197	7.10093
BTG2	5.89287	5.22612	5.72029	5.72785	5.73528
BTG3	5.92426	5.28999	5.75006	5.76036	5.56888
BTK	3.04405	2.02125	3.5785	3.57728	2.80924
BTLA	0.59921	0.24886	1.06999	1.00461	1.07812
BTN1A1	0.161978	0.129789	0.563653	0.417345	0.693656
BTN2A1	5.21725	4.53702	5.63404	5.59998	5.58629
BTN2A2	2.35589	1.40455	2.85082	2.934	2.55009
BTN3A1	6.75776	6.6272	7.12291	6.88933	7.0787
BTN3A2	7.10645	6.93196	7.0566	6.87373	7.04582
BTN3A3	4.37599	4.61945	5.77672	5.12164	5.13085
BTNL3	1.83772	5.91419	3.8512	2.6086	4.87367
BTNL8	1.02132	5.77604	3.31998	2.25013	4.3726
BTNL9	2.38899	3.99279	3.50751	3.65618	4.44799
BTRC	4.29098	4.18797	4.58161	4.17327	4.44799
BUB1	6.09531	5.76859	6.22505	6.31044	6.11011
BUB1B	5.41368	5.17064	5.4865	5.60397	5.41455
BUB3	7.7235	7.80191	7.72949	7.83275	7.65775
BUD13	4.43794	4.50747	4.70308	4.78146	4.51704
BUD31	6.36443	6.18728	6.2731	6.31531	5.98257
BVES	0.841679	0.24886	0.739165	0.264573	0.454624
BYSL	4.65307	4.63865	4.63254	4.77794	4.28393
BZRAP1	3.94644	2.33564	2.44506	2.54368	4.17966
BZW1	9.03268	8.91057	8.83701	8.95151	8.79865
BZW2	7.15015	7.14844	7.13523	7.13636	6.77362
C10orf10	6.28385	4.84883	5.7905	5.67579	5.50101
C10orf103	1.07655	0.509547	0.932222	0.797453	1.53271
C10orf105	0.0560378	0.0663538	0	0	0.114123
C10orf107	0.10998	0.0663538	0.193333	0	0
C10orf108	3.00187	3.03584	2.84123	2.38595	2.92322
C10orf11	1.53661	0.885345	0.697248	1.71422	0.765275
C10orf111	0.353037	0.0663538	0.516223	0.0936867	0.269981
C10orf113	0.0560378	0.24886	0	0.0936867	0.0581896
C10orf114	0.0560378	0.129789	0.193333	0.0936867	0
C10orf116	4.88926	5.19123	5.17144	4.86687	4.54783
C10orf118	5.49955	5.51604	5.50636	5.53883	5.61928
C10orf12	3.47759	3.50522	3.33373	3.067	3.45422
C10orf125	3.25626	3.70588	3.7877	3.8021	2.977
C10orf128	1.36976	0.556473	1.56551	2.00691	1.04971
C10orf131	0.0560378	0	0	0.0936867	0.219876
C10orf136	0	0.0663538	0	0	0
C10orf137	4.1142	4.2392	4.18273	3.82277	4.51963
C10orf140	0.260668	0.0663538	0.193333	0	0.114123
C10orf2	5.19559	5.26372	5.06834	5.12996	5.09829
C10orf25	1.15562	1.27024	1.28334	1.00461	0.930159
C10orf26	5.28916	5.27429	5.46167	5.35239	5.3505
C10orf28	4.27926	4.22475	4.34082	4.64885	4.5529
C10orf32	4.47181	4.4465	4.23127	4.18928	3.84564
C10orf35	3.28586	2.64881	3.09635	2.71562	2.93879
C10orf46	6.02773	6.07291	6.28553	6.05492	6.15913
C10orf47	2.22756	2.37545	1.82107	2.12257	2.07394
C10orf54	5.7172	6.03923	6.01076	6.03144	5.9074
C10orf55	3.84272	2.60484	3.12034	2.80143	3.0789
C10orf67	0	0	0	0	0
C10orf68	0.0560378	0	0.0673643	0.0936867	0.219876
C10orf71	0	0	0.0673643	0	0
C10orf76	5.10883	4.98585	4.96394	4.93174	5.02541
C10orf81	5.67756	6.21588	6.06224	5.18421	5.98069
C10orf82	0	0	0	0	0
C10orf88	2.47373	2.42686	2.9612	2.8425	2.96944
C10orf90	0	0	0	0	0
C10orf91	3.56709	2.54792	3.50751	2.4757	4.05303
C10orf95	2.03186	2.34903	2.49484	2.07741	2.27135
C10orf99	0.10998	0.190553	0	0	0.410632
C11orf1	4.42736	3.98852	4.39755	4.34504	3.86615
C11orf10	5.72154	6.08496	5.62708	5.63935	5.45302
C11orf16	0.10998	0	0.193333	0.181659	0.114123
C11orf2	6.20006	6.53648	6.43089	6.52428	6.41921
C11orf20	0.439847	0.73026	0.252419	0.904748	0.693656
C11orf21	0.873215	0.24886	1.36593	1.26841	0.930159
C11orf24	5.54798	5.97267	5.73978	5.66247	5.7486
C11orf30	4.02926	3.90939	4.1325	3.83638	4.19919
C11orf31	5.59721	5.12272	5.03507	5.51151	4.93318
C11orf34	0	0	0	0	0.0581896
C11orf35	1.55617	2.05432	2.2119	1.77204	3.81643
C11orf41	3.56226	3.99279	4.25313	4.02656	4.43432
C11orf42	0.10998	0	0.193333	0.181659	0.269981
C11orf45	1.57547	1.27024	1.06999	1.26841	1.2377
C11orf46	4.32274	4.00553	4.05993	4.1186	3.88234
C11orf48	6.26985	5.94428	5.90656	6.14385	5.91431
C11orf49	5.04795	5.31409	5.12675	4.95689	4.9866
C11orf51	4.71094	4.79359	4.91449	4.97547	4.47761
C11orf53	0.161978	1.18321	0.131723	0.0936867	0.538779
C11orf54	5.11214	5.144	4.93492	5.02685	5.02905
C11orf57	5.75366	5.70362	5.45697	5.33091	5.51016
C11orf58	7.50215	7.3471	7.30576	7.4009	7.035
C11orf61	2.52427	3.32724	2.62351	2.89549	3.69331
C11orf63	1.57547	0.358849	1.36593	1.30805	0.898655
C11orf65	0.672743	0.509547	0.654076	0.740657	0.618295
C11orf67	3.07828	3.88661	3.30611	2.92128	2.82608
C11orf68	5.25814	4.72078	4.74225	4.72035	4.58294
C11orf70	1.7038	1.89913	1.58863	1.74342	1.44819
C11orf71	2.36701	1.84346	2.39349	1.98263	2.68547
C11orf73	4.68451	4.3499	4.45842	4.52398	4.15321
C11orf74	3.21378	3.18516	2.89784	3.5109	3.02885
C11orf75	3.91269	4.58308	4.06406	4.32586	3.95689
C11orf80	3.0371	3.37383	3.10439	2.12257	3.04332
C11orf82	3.89743	3.3407	4.09667	3.83638	3.80798
C11orf83	4.51743	4.86988	4.44581	4.70559	4.26244
C11orf84	3.38217	3.72141	3.82224	3.72367	3.42688
C11orf85	0	0	0	0	0
C11orf86	0.10998	2.08666	1.00275	0.797453	1.07812
C11orf87	0	0	0	0	0
C11orf88	0	0	0	0	0.0581896
C11orf9	4.51993	5.85442	4.40408	3.93461	5.66095
C11orf91	0.59921	0.461042	0.739165	0.740657	1.16012
C11orf92	0.963889	1.24181	0.895623	1.45651	1.81174
C11orf93	1.25474	2.51266	2.16654	1.85465	2.57022
C11orf94	0	0.0663538	0.0673643	0	0.219876
C11orf95	2.57309	2.70196	2.62351	2.27033	2.90747
C11orf96	3.07828	1.82441	2.29856	1.95792	1.404
C12orf10	5.22491	5.32429	5.0224	5.35476	4.93707
C12orf23	6.2587	6.07895	6.09892	5.91434	5.73417
C12orf26	2.35589	2.57096	2.45766	2.25013	2.35497
C12orf29	4.46406	4.23199	4.15202	4.14071	4.09185
C12orf32	4.9404	4.50149	5.06216	5.13548	4.91164
C12orf34	1.30185	1.37867	1.46917	1.18573	1.31133
C12orf35	6.51259	6.45291	7.30967	6.84539	7.1309
C12orf36	5.85191	6.40804	6.62923	4.75303	6.18711
C12orf39	0	0	0.0673643	0.0936867	0
C12orf4	4.48718	4.48642	4.75508	4.62158	4.8284
C12orf42	0	0	0	0.181659	0.114123
C12orf43	3.6468	3.44415	3.67883	3.63296	3.32982
C12orf44	5.62411	5.55122	5.50636	5.38981	5.15938
C12orf45	3.53294	3.38688	3.53156	3.39606	3.09288
C12orf49	5.09385	4.93126	4.87978	4.67939	5.03992
C12orf5	5.54432	4.9268	5.11286	5.10205	4.99034
C12orf50	0	0	0	0	0.114123
C12orf51	4.15647	4.34323	4.90761	4.45945	5.35486
C12orf52	4.53726	5.00501	4.41705	4.44174	4.568
C12orf53	0.59921	0.41085	0.363793	0.0936867	0.72991
C12orf54	0.0560378	0	0	0	0
C12orf56	0.10998	0.921644	0.252419	0	0.318404
C12orf57	6.51009	7.12771	6.73142	6.85295	6.3305
C12orf59	0.59921	0.461042	1.00275	0.955544	0.410632
C12orf60	1.6502	1.47951	1.41847	1.52538	1.38138
C12orf61	0.59921	0.304902	0.363793	0.181659	0.656467
C12orf65	4.31127	4.7589	4.5318	4.58171	4.26861
C12orf66	1.96025	1.97017	2.39349	2.73028	2.48794
C12orf68	1.23059	0.24886	0.516223	0	0.219876
C12orf69	0	0	0	0	0.167968
C12orf70	0.307592	0.304902	0.932222	0.797453	0.656467
C12orf71	0.0560378	0	0	0	0.318404
C12orf73	3.04405	3.1085	2.77224	2.67072	2.86735
C12orf74	0.307592	0.0663538	0.193333	0.0936867	0.318404
C12orf75	6.57146	7.2276	7.22831	7.23411	6.92104
C12orf76	3.02311	2.55948	2.75191	2.52698	2.86735
C13orf33	2.43198	1.50366	1.72003	1.22766	1.1333
C14orf1	5.43101	5.57705	5.23508	5.35712	5.237
C14orf101	2.91363	3.42531	3.40707	3.28128	4.07433
C14orf102	3.15726	2.40138	2.7823	2.56019	2.72193
C14orf105	0	0.921644	0.30918	0	0.219876
C14orf109	3.8267	3.56382	3.68421	3.78815	3.34743
C14orf118	3.21378	3.41261	3.21992	3.11248	3.306
C14orf119	6.00833	6.02783	6.07355	6.16828	5.83955
C14orf126	3.92025	3.92735	3.82224	3.91549	3.60823
C14orf129	6.20627	6.98973	6.42609	6.62677	6.67479
C14orf132	1.72124	0.41085	0.697248	0.797453	0.365255
C14orf133	4.74756	4.28868	4.33742	4.31131	4.34948
C14orf135	4.55195	4.24279	4.61858	4.4193	4.5705
C14orf142	3.58624	3.77199	3.44556	3.84987	3.44335
C14orf149	1.83772	1.5964	2.56644	2.20885	2.66689
C14orf159	4.43001	4.29215	4.5138	4.48128	4.42052
C14orf162	0	0	0.131723	0	0
C14orf166	7.39182	7.55276	7.31315	7.23154	7.17142
C14orf166B	0	0	0	0	0
C14orf169	3.81863	3.88661	4.02223	3.83638	3.81221
C14orf176	2.80335	4.07969	3.12825	2.6086	3.54858
C14orf178	1.63187	1.84346	1.69894	1.65398	1.46979
C14orf182	1.15562	0.358849	0.739165	0.619881	1.2377
C14orf183	0	0.0663538	0	0	0.0581896
C14orf2	6.05635	5.90629	5.55557	5.80433	5.58505
C14orf21	4.23746	3.94509	3.96155	4.13522	4.42606
C14orf28	2.49416	2.57096	2.40655	2.3293	2.30778
C14orf37	2.57309	2.83162	3.7317	3.30105	3.12046
C14orf38	0.934293	1.42997	0.697248	0.904748	1.02074
C14orf43	4.80592	4.8629	4.76272	4.69068	5.21798
C14orf45	2.43198	2.9329	2.43234	2.40436	2.57022
C14orf49	0.873215	0.73026	0.654076	0.417345	0.960989
C14orf55	0.212167	0.0663538	0.0673643	0.0936867	0.114123
C14orf64	0.10998	0.0663538	0.252419	0.181659	0.114123
C14orf79	2.60162	2.72268	2.32632	2.56019	2.61937
C14orf80	3.24425	3.31364	3.65713	3.74549	3.44879
C14orf93	3.77755	3.74692	3.45188	3.57728	3.59846
C15orf17	4.46406	4.73615	4.56423	4.21556	5.18735
C15orf23	5.15446	4.78129	5.03507	5.30421	5.01993
C15orf24	6.35538	6.21039	6.19336	6.20286	5.94258
C15orf26	0	0.0663538	0.252419	0	0.114123
C15orf27	0.439847	0.129789	0.252419	0.0936867	0.365255
C15orf29	4.5785	4.78622	4.62138	4.79198	4.84503
C15orf33	2.58266	2.88774	2.45766	2.65544	2.53991
C15orf37	2.11335	2.02125	2.49484	2.7448	2.19559
C15orf38	2.57309	3.45657	3.29209	3.32056	3.09288
C15orf39	4.9179	5.28478	4.86565	4.80935	4.97721
C15orf40	4.65533	4.56024	4.49251	4.46822	4.36685
C15orf41	2.79514	3.28606	2.86981	3.07851	3.04332
C15orf42	3.18893	3.27207	3.86546	3.54447	4.01313
C15orf44	5.76527	5.88346	6.01183	5.96636	5.82181
C15orf48	7.29326	7.84153	7.11099	6.78259	7.50954
C15orf52	1.93058	3.65827	2.25588	1.82764	3.33571
C15orf53	0	0	0	0	0.0581896
C15orf54	0	0	0	0	0
C15orf55	0	0.0663538	0.131723	0	0.618295
C15orf56	0.59921	0.190553	0.363793	0.797453	0.579085
C15orf57	4.53233	4.60557	4.42027	4.63722	4.44254
C15orf58	2.69281	2.86927	2.72087	2.73028	2.96944
C15orf59	0	0.0663538	0.131723	0.0936867	0.114123
C15orf60	0.10998	0	0.0673643	0	0
C15orf61	2.59217	3.07666	2.62351	2.75917	2.72193
C15orf62	1.07655	2.77322	1.22553	1.52538	2.44496
C15orf63	0	0.129789	0.363793	0.181659	0.765275
C16orf13	5.19559	5.47388	4.96835	5.14098	4.68111
C16orf3	0	0.190553	0.252419	0.0936867	0.656467
C16orf42	5.30225	5.14592	5.04555	5.35948	5.01443
C16orf45	1.90028	1.7456	1.82107	1.38419	1.42626
C16orf46	1.66829	2.05432	2.24137	1.59111	2.031
C16orf48	4.3454	4.61668	4.54072	4.29167	4.23747
C16orf5	2.92872	2.00442	2.60095	2.67072	2.34332
C16orf52	4.16286	3.59787	3.54344	3.33981	4.14316
C16orf53	5.11379	5.68394	5.33926	5.29438	5.19385
C16orf54	1.88489	1.35231	2.39349	2.34843	2.00165
C16orf55	1.61332	2.62699	1.9155	2.05429	2.378
C16orf57	5.82897	5.89606	5.57884	5.63741	5.73417
C16orf58	6.46682	6.85603	6.67854	6.612	6.58301
C16orf59	2.4634	2.72268	2.86981	3.067	2.85098
C16orf62	3.42003	4.38608	3.70551	3.67903	3.5435
C16orf7	4.30261	4.1387	4.25674	4.14071	4.82002
C16orf70	4.37048	4.21747	4.22391	4.19457	4.38117
C16orf71	1.0492	0.601922	0.967917	0.417345	1.1333
C16orf72	5.30659	5.49059	5.43801	5.38519	5.4394
C16orf73	0.260668	0.556473	0.563653	0.797453	0.538779
C16orf74	2.34468	1.2128	1.63377	1.52538	1.46979
C16orf79	1.82164	1.86225	2.05479	2.30991	2.629
C16orf80	5.13346	5.07517	4.88212	4.98161	4.75554
C16orf86	0.776458	0.190553	0.563653	0.264573	0.454624
C16orf87	3.21378	2.9329	2.83157	3.17811	2.83443
C16orf88	3.42003	4.67632	3.65166	3.56097	3.71156
C16orf89	0	0	0	0	0
C16orf90	0.10998	0	0.467181	0.181659	0.167968
C16orf91	3.74383	3.51119	3.75232	3.83638	3.43788
C16orf93	2.20295	2.26676	2.16654	2.07741	2.56019
C16orf95	1.34747	1.2128	1.46917	1.71422	1.53271
C16orf96	0	0	0	0	0
C17orf100	1.10339	0.688736	0.895623	0.619881	0.833506
C17orf101	4.68006	4.7664	4.59309	4.84683	4.573
C17orf103	3.34329	3.36727	2.86035	2.34843	3.19367
C17orf104	0.0560378	0.24886	0.363793	0.181659	0.365255
C17orf107	1.10339	0.848108	0.85807	1.00461	1.404
C17orf108	2.67503	1.37867	1.82107	1.68441	2.35497
C17orf109	0.963889	1.40455	1.54202	1.09801	3.35325
C17orf110	1.68615	2.51266	1.46917	1.05207	1.72459
C17orf28	5.53202	6.81983	5.03717	4.60178	5.69917
C17orf39	3.83474	4.05947	3.93474	4.06177	4.04945
C17orf47	0	0	0.252419	0.0936867	0.318404
C17orf48	3.09843	3.25083	2.9612	2.8425	2.73982
C17orf51	3.18266	3.15498	3.36753	3.56097	3.1542
C17orf53	2.66605	2.82205	3.23464	3.16738	2.99945
C17orf56	3.66943	3.92735	4.01371	3.79514	4.36397
C17orf57	1.0492	1.02536	1.7613	1.49135	2.2085
C17orf58	3.59099	3.3998	3.61835	3.49382	3.28788
C17orf59	3.95751	3.82086	3.93925	3.78113	3.76495
C17orf61	3.90508	4.1387	3.66802	4.21034	3.72958
C17orf62	5.79952	5.69185	5.81398	5.97099	6.12975
C17orf63	4.93481	5.19865	4.7345	4.8128	4.99221
C17orf64	0	0.0663538	0	0.342981	0.114123
C17orf65	2.95105	3.00234	3.19754	3.08992	3.61793
C17orf66	0	0.0663538	0.193333	0.0936867	0.538779
C17orf67	1.0492	1.2128	1.25473	1.05207	1.70651
C17orf69	1.15562	1.24181	1.19574	1.09801	2.05977
C17orf70	4.88926	4.40222	4.9007	4.75661	4.68111
C17orf72	3.93527	3.54649	4.59309	4.99685	3.95306
C17orf75	3.8267	3.60904	2.79229	3.71633	3.71608
C17orf77	0	0	0	0	0
C17orf78	0	0.0663538	0	0.0936867	0
C17orf79	4.83824	4.87452	4.57873	4.93174	4.62926
C17orf80	4.06725	3.9139	3.92115	3.91549	4.04226
C17orf81	5.04795	5.17816	4.95729	5.05914	4.83466
C17orf82	0.560989	0.24886	0.30918	0.342981	0.269981
C17orf85	5.07871	5.33947	5.41233	5.16546	5.65271
C17orf89	3.03013	3.09267	2.75191	3.26123	2.52967
C17orf90	3.63305	3.27908	3.40056	3.51937	3.3877
C17orf96	3.67839	3.78683	3.96155	4.02656	3.85798
C17orf97	1.30185	1.89913	1.61138	1.30805	1.38138
C17orf99	0	0	0.0673643	0	0.0581896
C18orf1	2.69281	2.02125	2.53109	2.80143	2.49848
C18orf21	4.83824	4.51343	4.6073	4.56545	4.22164
C18orf25	5.39886	5.17816	5.25147	5.24673	5.48916
C18orf32	0.212167	0.304902	0.0673643	0.0936867	0.318404
C18orf34	0	0.190553	0	0.0936867	0
C18orf54	3.53294	3.32724	3.62396	3.43238	3.67948
C18orf56	4.20064	3.74186	4.24588	4.18396	3.78232
C18orf8	5.73017	5.98129	5.91915	5.90306	5.76616
C19orf10	7.55871	7.893	7.32567	7.53324	7.29416
C19orf12	4.55195	4.46506	4.73709	4.63722	4.42052
C19orf18	0	0	0.0673643	0	0.0581896
C19orf21	8.793	8.72372	8.12886	7.70683	8.70926
C19orf24	4.4432	5.20418	4.66281	5.23393	4.69263
C19orf25	4.33411	4.49548	4.12856	4.44619	4.15654
C19orf26	0.10998	0.129789	0.363793	0.0936867	0.365255
C19orf29	4.33128	4.46813	4.42349	4.43281	4.40379
C19orf33	6.0163	6.35925	5.61024	5.53675	5.89548
C19orf35	0.212167	0.770622	0.563653	0.0936867	0.318404
C19orf38	2.28731	1.37867	2.10375	1.93279	2.15617
C19orf40	1.47628	1.5964	1.28334	1.77204	1.51204
C19orf42	5.42703	5.67201	5.50027	5.47062	5.22435
C19orf43	6.02598	6.34094	6.07355	6.19627	5.78136
C19orf44	3.59099	3.54066	3.56108	3.6014	3.76495
C19orf45	0.742708	0.885345	1.06999	0.740657	0.866448
C19orf46	0.560989	0.358849	0.609573	0.342981	1.2123
C19orf47	3.76919	3.72655	4.0349	3.84314	3.48637
C19orf48	6.75353	6.24393	6.73854	6.74519	6.35755
C19orf51	2.71038	2.47651	2.9788	2.70081	3.01422
C19orf52	3.92402	3.94509	3.54344	3.38684	3.31796
C19orf53	6.27133	6.25819	6.04563	6.18966	5.93484
C19orf54	3.52303	4.12709	4.3844	4.29661	4.04226
C19orf55	2.10009	2.32213	2.51911	2.68585	2.93879
C19orf57	1.6502	1.50366	1.28334	1.00461	1.51204
C19orf59	1.51678	0.885345	0.932222	1.14253	1.16012
C19orf6	6.52319	6.63337	6.70125	6.57897	6.9487
C19orf60	4.40325	4.09169	3.83679	4.1625	3.89037
C19orf63	6.45969	6.77092	6.55783	6.68813	6.39684
C19orf66	5.50333	5.26372	6.00648	5.81296	6.04685
C19orf69	0	0	0.193333	0	0.114123
C19orf70	5.14481	4.79847	4.97932	5.04455	4.45071
C19orf71	0.672743	1.27024	1.69894	1.65398	1.97168
C19orf73	0.397095	0.556473	0.516223	1.18573	0.693656
C19orf76	1.47628	1.09059	1.7815	1.90721	2.48794
C19orf77	4.21302	6.45059	4.69511	3.5109	5.03449
C19orf79	4.07744	4.20648	4.22759	4.30642	3.96451
C19orf80	0	0	0	0	0
C19orf81	0	0	0	0	0
C1D	4.52241	4.24638	4.08046	4.02061	4.33484
C1GALT1	5.83899	5.92652	6.05811	5.65481	6.23519
C1GALT1C1	6.63723	6.98545	6.76287	6.8762	6.64958
C1orf100	0	0	0.0673643	0	0.0581896
C1orf101	0.742708	0	1.33892	0.342981	1.2123
C1orf105	0	0	0	0	0
C1orf106	7.00199	7.49408	7.00813	6.961	7.43875
C1orf109	4.5975	4.39901	4.40408	4.36397	4.35239
C1orf110	0	0	1.58863	0	0.167968
C1orf111	0	0	0.193333	0.0936867	0.167968
C1orf112	3.86642	3.45037	4.34082	4.20511	4.06372
C1orf114	0.560989	0.0663538	0.30918	0	0.219876
C1orf115	4.36217	4.47731	4.00515	4.48993	4.10571
C1orf116	6.30713	6.24303	5.69522	5.4728	6.26175
C1orf122	5.07363	4.38282	4.3811	4.68692	4.25312
C1orf123	4.97896	4.58308	4.41705	4.62942	4.34364
C1orf124	3.21378	3.08469	3.15172	3.067	3.26335
C1orf127	0.260668	0.129789	0.363793	0	0.365255
C1orf130	0.776458	0.957053	0.193333	0.740657	0.497315
C1orf131	4.70438	4.52528	4.20533	4.378	4.16319
C1orf133	0.560989	0.509547	0.0673643	0	0.114123
C1orf135	2.77859	2.50071	3.09635	2.8425	2.65751
C1orf144	7.49203	7.23122	7.31921	7.41911	7.22201
C1orf146	0	0.0663538	0	0	0.114123
C1orf150	0	0.129789	0.131723	0	0.219876
C1orf159	3.39852	3.90939	3.53751	3.78113	3.92206
C1orf162	3.66943	2.81241	3.77264	4.02656	3.48637
C1orf168	0	0.688736	0	0	0.114123
C1orf170	1.88489	1.5964	1.63377	1.30805	1.97168
C1orf172	4.38696	4.92457	4.76272	4.7093	4.60018
C1orf173	0.0560378	0	0	0.0936867	0
C1orf174	5.00411	5.18191	5.26049	5.10487	5.07557
C1orf177	0.10998	0	0	0.0936867	0.219876
C1orf180	0	0	0	0	0
C1orf182	0.809437	0.358849	0.563653	0.681533	0.618295
C1orf186	0.397095	0.129789	0.363793	0	0.318404
C1orf187	0	0.24886	0.363793	0	0
C1orf189	0.161978	0	0	0.0936867	0.114123
C1orf192	2.38899	1.70452	1.72003	1.49135	2.18257
C1orf194	0	0	0.252419	0	0.114123
C1orf198	5.59011	5.76359	5.39112	5.12996	5.20355
C1orf200	0	0	0.0673643	0	0.0581896
C1orf201	3.25027	3.59225	3.36753	3.02004	3.34743
C1orf204	3.93153	2.68093	3.90743	4.17327	3.75179
C1orf21	6.52568	7.40874	6.34612	6.12317	6.53835
C1orf210	4.5249	5.11686	4.44581	4.3919	4.67415
C1orf212	5.47149	5.23336	5.27303	5.42178	5.18082
C1orf213	0.439847	0.848108	1.56551	0.740657	2.07394
C1orf216	3.99741	3.01079	3.59	3.63296	3.77366
C1orf220	0.10998	0.129789	0.467181	0.681533	0.799794
C1orf226	4.61859	4.60835	4.75763	4.65654	4.97532
C1orf227	0	0.0663538	0	0.264573	0
C1orf228	0.560989	0.304902	0.609573	1.09801	1.1333
C1orf229	0.59921	0.190553	0.416413	0	0.219876
C1orf233	1.63187	0.556473	1.74081	2.10017	1.2872
C1orf27	5.85685	5.98773	5.56871	5.63935	5.62048
C1orf31	4.8757	4.86988	4.64638	4.6642	4.59036
C1orf35	3.31486	3.49923	3.53751	3.49382	3.47038
C1orf38	4.51743	3.52305	4.3811	4.56136	4.31708
C1orf43	7.76612	7.92548	7.85513	7.7914	7.67471
C1orf49	0	0	0	0	0
C1orf50	2.34468	2.59363	2.51911	2.90844	2.35497
C1orf51	1.07655	0.41085	1.36593	1.00461	2.031
C1orf52	3.83474	3.67432	3.59	3.63296	3.58862
C1orf53	1.61332	1.29812	1.51815	1.52538	0.833506
C1orf54	2.79514	1.97017	2.73129	2.934	2.27135
C1orf55	5.15767	5.15548	5.10286	5.16815	5.14098
C1orf56	3.62844	3.80637	3.68956	3.69406	3.50741
C1orf61	0	0.24886	0	0	0.167968
C1orf63	5.95591	5.68262	5.27124	5.07359	5.97975
C1orf65	0	0	0	0	0
C1orf74	2.98753	1.95274	2.35357	2.0308	2.42299
C1orf85	5.43761	5.28303	5.31348	5.5636	5.24329
C1orf86	4.30839	4.44338	4.15976	4.41477	4.47761
C1orf88	0.841679	0.809885	0.697248	0.904748	0.579085
C1orf9	5.36182	5.59963	5.52295	5.29191	5.40197
C1orf95	0	0.0663538	0.363793	0.0936867	0.0581896
C1orf96	5.70739	3.95826	5.1483	5.70205	5.46517
C1orf98	0.10998	0.0663538	0.252419	0.0936867	0
C1QA	7.36746	5.97483	7.78339	8.11316	6.74899
C1QB	7.90156	6.36996	8.27805	8.58309	7.38896
C1QBP	7.73508	7.97166	7.50758	7.82935	7.4615
C1QC	7.88643	6.32154	8.18917	8.62119	7.3625
C1QL1	0.212167	0.0663538	0.0673643	0.0936867	0.219876
C1QL3	2.00364	2.03788	1.8971	1.55862	2.05977
C1QTNF1	4.94412	5.15357	4.17893	4.26171	4.69951
C1QTNF2	0.708149	0.461042	0.193333	0.0936867	0
C1QTNF3	1.55617	0.848108	1.58863	0.955544	1.18644
C1QTNF4	0.0560378	0	0	0	0.0581896
C1QTNF6	4.29971	2.23826	3.65166	3.0554	3.51262
C1QTNF7	0	0.24886	0.131723	0.0936867	0
C1QTNF8	0	0.0663538	0	0	0.114123
C1QTNF9	0.0560378	0.190553	0	0	0.0581896
C1QTNF9B	1.10339	0.885345	0.895623	1.4208	1.1333
C1R	9.46651	7.73496	8.73097	9.15623	8.53677
C1RL	7.18276	6.85134	7.16964	7.2186	7.11514
C1S	9.59841	7.13111	9.32623	9.38597	8.56213
C2	6.3272	5.25129	5.96403	6.41055	5.82286
C20orf11	6.02598	6.14568	5.99138	5.91595	5.96557
C20orf111	5.29208	5.20049	5.29252	5.30666	5.36643
C20orf112	2.85954	4.51046	3.19754	2.77339	4.14316
C20orf118	4.7433	4.98799	4.4678	4.46384	4.573
C20orf123	0	0	0	0	0
C20orf132	4.01872	4.53702	4.12461	4.17327	4.17638
C20orf141	0.0560378	0	0.0673643	0	0
C20orf144	0.10998	0.129789	0.131723	0.264573	0.269981
C20orf151	3.26223	4.10359	2.35357	2.42253	3.2321
C20orf152	0	0	0.0673643	0.0936867	0
C20orf160	1.3917	0.770622	1.33892	0.488064	0.866448
C20orf194	2.0867	1.52741	2.08761	2.25013	2.031
C20orf195	0.397095	0.41085	0.252419	0.488064	0.618295
C20orf196	2.8674	3.18516	2.24137	2.38595	2.7129
C20orf197	0	0.0663538	0.0673643	0	0.167968
C20orf20	5.10053	5.03431	4.94615	4.79547	4.95441
C20orf202	0.353037	0.24886	0.131723	0.181659	0.538779
C20orf24	1.53661	1.66224	0.739165	1.34662	1.65087
C20orf26	0.161978	0.24886	0.252419	0.852097	0.167968
C20orf27	5.69971	5.18004	5.07449	5.38287	5.09134
C20orf29	3.58148	3.14734	3.15172	3.13469	3.42688
C20orf3	6.40343	6.35262	6.19994	6.31287	6.18303
C20orf30	6.91139	6.83418	6.45153	6.42639	6.36189
C20orf4	5.13833	5.18378	5.12872	5.10768	5.0525
C20orf43	6.36096	6.33	6.15613	6.25067	6.11097
C20orf54	4.88733	5.09716	4.88212	5.01791	5.0363
C20orf7	3.83874	3.74186	3.29209	3.08992	3.3877
C20orf72	4.8679	4.91109	5.26767	5.06204	4.92343
C20orf85	0	0	0	0	0
C20orf94	1.0492	0.991613	1.00275	1.22766	1.35841
C20orf96	2.75338	3.03584	2.87921	3.45903	3.75619
C21orf119	2.55376	1.52741	1.69894	1.55862	1.79473
C21orf2	4.47695	4.72592	4.849	4.78498	4.88175
C21orf33	6.68965	6.57046	6.517	6.76935	6.36837
C21orf37	0.0560378	0	0	0	0.0581896
C21orf49	0.353037	0	0	0.181659	0.269981
C21orf56	0.904077	0.41085	0.697248	0.797453	0.656467
C21orf58	1.98932	2.26676	2.88856	2.18776	3.24468
C21orf59	6.03385	6.74773	5.78049	5.96171	5.6253
C21orf62	0.0560378	0	0	0	0.0581896
C21orf63	4.45367	4.09963	4.40408	4.58978	4.19271
C21orf67	1.34747	2.05432	1.84046	1.98263	1.66966
C21orf7	2.07318	1.7456	2.1197	2.16635	1.74245
C21orf88	1.51678	1.27024	2.24137	2.12257	2.15617
C21orf90	0.481368	0.24886	0.193333	0.342981	0.765275
C21orf91	3.55255	3.0441	3.91202	3.99048	3.6514
C22orf13	7.49552	7.76243	7.50645	7.45044	7.55098
C22orf15	2.44253	2.52451	2.3803	2.73028	2.33157
C22orf23	1.77231	1.88081	2.08761	2.16635	2.11564
C22orf24	0.439847	0.556473	0.654076	0.904748	0.579085
C22orf25	4.43794	4.6441	4.60447	4.66801	4.71089
C22orf26	0.934293	1.57377	1.10247	0.681533	0.991175
C22orf28	6.03123	6.68774	5.85863	5.95236	6.00031
C22orf29	5.11379	4.91334	4.97494	4.56954	5.09655
C22orf31	0	0	0	0	0
C22orf32	4.8718	5.0892	4.70572	4.81624	4.48558
C22orf34	0.521728	0.601922	1.3114	0.797453	0.365255
C22orf39	3.60515	3.86347	3.64064	3.45903	3.43788
C22orf40	3.11831	2.70196	3.05546	2.6086	2.77495
C22orf42	0	0	0	0	0
C22orf43	0.161978	0.41085	0.516223	0.555478	0.454624
[truncated: 15,147 more rows]

## Sheet: Stomach_Exp
Gene	stomach-1	stomach-2	stomach-3	stomach-4	stomach_pooled
A1BG	1.53143	2.21972	1.31219	2.15352	2.59148
A1CF	4.32571	0.907968	4.90452	2.04972	3.41516
A2LD1	4.10369	3.76282	3.98476	3.69413	4.02701
A2M	8.98027	9.80372	9.50998	10.0708	9.3465
A2ML1	0	0.204663	0	0.0724209	0
A4GALT	3.03122	4.89018	4.12107	4.22566	3.75328
A4GNT	2.51161	0.251594	0.0405739	0.330441	2.21601
AAAS	4.88057	4.27831	4.70441	4.35468	4.15779
AACS	5.16808	5.40924	5.4922	5.05648	5.08193
AADAC	0.747359	0.105958	0.542373	0.330441	1.31706
AADACL2	0	0	0	0.270132	0
AADAT	2.16689	2.30005	2.32818	2.35568	2.40844
AAGAB	6.50283	6.86694	6.71064	6.40789	6.80999
AAK1	4.45889	5.0246	4.58261	4.5701	4.57048
AAMP	7.14904	6.76903	7.02752	6.67683	6.58939
AANAT	0	0	0.118451	0	0
AARS	7.28217	6.80684	7.17349	6.59392	6.5129
AARS2	4.29398	3.93084	4.16989	3.65928	3.61702
AARSD1	4.95236	4.91954	5.07046	4.75474	4.40353
AASDH	3.47668	3.37486	3.47211	3.43731	3.58417
AASDHPPT	5.13462	5.26802	5.23901	5.3227	5.65816
AASS	3.42552	2.71441	2.93467	3.14158	2.59148
AATF	6.55881	5.53905	6.2264	5.70374	5.2651
AATK	3.92183	4.49858	4.66115	4.28019	3.72945
ABAT	4.09961	2.43832	2.30339	3.78314	2.82309
ABCA1	4.53327	6.21258	6.35663	6.29892	6.30183
ABCA10	2.42309	1.66537	3.8371	2.52008	3.1627
ABCA12	1.37842	3.20642	6.00977	0.825537	4.25282
ABCA13	1.66975	0.936971	2.20864	1.7738	2.09064
ABCA2	4.48098	4.91225	4.27566	4.89862	4.17554
ABCA3	2.01943	1.02064	1.39276	1.89856	1.43965
ABCA4	0.313129	0.652203	0.192338	0.38833	0.0775758
ABCA5	4.33614	3.13937	3.53025	3.51732	3.42261
ABCA6	1.66975	2.28884	2.71413	3.38139	2.7889
ABCA7	3.52608	3.62704	2.94004	3.61147	2.85649
ABCA8	2.46169	0.297046	1.43902	3.07263	2.55125
ABCA9	0.9779	0.720519	1.81148	2.44022	1.37965
ABCB1	2.52382	2.28884	3.5051	3.22338	2.74202
ABCB10	5.15636	5.04806	4.85987	5.2543	5.53293
ABCB11	0.13351	0.105958	0	0.0724209	0.0775758
ABCB4	2.39677	1.59432	1.51298	1.91835	1.5252
ABCB5	0.0682991	0.204663	0.570355	1.19345	0.221234
ABCB6	4.11987	4.66384	4.60646	4.07075	4.31421
ABCB7	5.36591	4.50101	5.57308	4.98089	5.67229
ABCB8	4.73321	4.84307	4.68694	4.87857	4.56712
ABCB9	1.60224	2.60119	1.59699	1.83753	1.63192
ABCC1	5.87745	6.01763	5.74866	5.72777	5.42761
ABCC10	4.6769	4.42883	4.54079	4.36553	4.11243
ABCC11	0.421542	0.0539515	0	0.0724209	0.221234
ABCC2	2.05352	1.61242	0.978032	0.443986	0.995941
ABCC3	6.24329	6.38627	6.84019	6.59929	6.15298
ABCC4	4.81251	4.26408	5.60387	4.81138	5.48924
ABCC5	4.72	4.62872	5.24662	5.264	5.00459
ABCC6	3.162	1.5196	2.53402	1.91835	2.31543
ABCC8	1.14535	0.156155	0.727725	0.330441	0.413009
ABCC9	4.73321	5.28785	5.06432	5.0249	5.1709
ABCD1	5.0121	4.35553	5.28723	3.94137	4.15779
ABCD2	2.05352	0.465759	1.09823	1.70713	1.57955
ABCD3	6.1099	5.63178	5.89966	5.66621	6.16524
ABCD4	4.84694	4.76435	4.52658	5.00422	4.63605
ABCE1	6.65077	6.63938	6.77818	6.85484	6.99193
ABCF1	6.64868	6.6531	6.65782	6.08474	5.84999
ABCF2	5.77771	5.67975	5.69803	5.78815	5.47676
ABCF3	5.63582	5.67975	5.66354	5.55054	4.98962
ABCG1	4.09961	4.9159	5.25742	5.43684	5.29383
ABCG2	3.95377	2.50763	3.34018	3.45096	3.49509
ABCG4	0	0.505025	0.0405739	0.141379	0.0775758
ABCG5	1.73424	3.73005	2.30339	1.87851	3.07084
ABCG8	1.71306	2.77188	0.677152	0.549242	1.77851
ABHD1	1.57902	1.31387	1.13617	1.34732	1.28471
ABHD10	5.20647	5.02966	5.13746	5.18862	5.86921
ABHD11	6.16552	5.00248	5.04326	4.70435	4.87207
ABHD12	6.13001	5.77318	6.09351	6.2761	5.861
ABHD12B	0.522375	2.95317	0.869605	0	2.21601
ABHD13	5.62877	5.39233	5.33898	5.25041	5.92537
ABHD14A	2.3148	2.12207	1.49849	2.50707	2.26657
ABHD14B	6.26891	5.81479	5.84057	6.46953	5.83331
ABHD15	3.92643	3.93084	3.67903	4.06189	3.61702
ABHD16A	6.4154	6.88659	6.45935	6.33525	6.1851
ABHD16B	2.19771	1.35743	1.34496	1.91835	1.07373
ABHD2	7.61103	8.89957	8.37011	8.197	8.04989
ABHD3	4.90645	5.34442	5.45234	4.98089	5.87193
ABHD4	4.85179	5.46756	4.92227	5.15149	4.62963
ABHD5	4.40048	4.80228	4.71228	4.82717	5.2547
ABHD6	2.97895	3.27048	2.8686	3.66515	3.0421
ABHD8	2.38343	2.74753	1.92419	2.69083	2.12758
ABI1	7.45236	6.92419	6.89619	7.08725	7.21593
ABI2	5.02074	5.2172	5.4448	5.39155	5.29586
ABI3	3.39924	3.94875	3.76629	4.69578	3.79981
ABI3BP	5.04425	3.68802	4.09482	5.71085	5.2713
ABL1	6.28335	6.73744	6.21702	6.338	5.8922
ABL2	4.53327	5.15066	5.07168	4.97382	4.78802
ABLIM1	7.39742	7.61035	7.84071	7.32721	7.46449
ABLIM2	4.44932	3.76687	3.68863	3.57455	3.22369
ABLIM3	2.73815	4.99215	3.76023	4.67848	3.94659
ABO	3.48919	3.22417	1.24434	2.7908	2.26657
ABP1	6.89246	5.91294	6.32772	6.46534	5.84861
ABR	6.8397	6.57799	6.78192	6.76004	6.1741
ABRA	0.0682991	0.0539515	0.0800378	0	0
ABT1	5.88812	5.33356	5.16525	5.29081	5.88952
ABTB1	5.33159	5.68404	5.51127	5.2465	5.15979
ABTB2	4.28683	4.5417	5.06063	4.40813	4.20609
ACAA1	5.66092	5.75599	5.51397	6.06602	5.34767
ACAA2	7.40528	7.05232	7.39135	7.26096	7.42051
ACACA	6.71476	6.05862	6.93471	6.1953	6.13154
ACACB	4.36018	3.6622	4.24126	3.87205	3.55734
ACAD10	4.64651	4.2497	4.19707	4.3763	3.8993
ACAD11	0.522375	0.383867	0.455015	0.907009	0.528018
ACAD8	3.95377	3.91998	4.36424	4.22566	4.3222
ACAD9	5.26766	4.95896	5.37413	5.33195	4.79952
ACADL	0	0.297046	0.0405739	0.270132	0.0775758
ACADM	6.1762	5.41698	5.44197	5.66913	6.14961
ACADS	5.02289	4.2497	4.48308	4.62831	4.37308
ACADSB	4.40379	3.24171	3.41924	4.2177	4.01227
ACADVL	7.63586	7.52607	7.51303	7.27781	6.94484
ACAN	1.04723	4.07153	1.84622	1.95712	1.84657
ACAP1	3.80659	2.66326	2.78748	3.98892	3.37731
ACAP2	6.35431	6.1466	6.19416	6.33617	6.28148
ACAP3	4.13587	4.40308	4.22814	3.99825	3.76506
ACAT1	5.94712	5.53313	6.08686	6.22836	6.35732
ACAT2	6.88301	6.2961	7.13155	7.0081	7.46675
ACBD3	6.5743	6.9142	6.8711	6.45775	6.82764
ACBD4	3.3926	3.31535	3.24356	3.3885	3.01277
ACBD5	6.94563	5.81577	5.85841	6.03124	5.88143
ACBD6	5.10648	5.12254	5.42674	5.24258	5.19938
ACBD7	3.58555	1.74952	2.26965	2.46733	2.718
ACCN5	0.905071	0	0.262626	0.0724209	0.413009
ACCS	2.03658	2.34402	1.5556	2.52008	1.80155
ACD	3.83627	3.29869	3.17687	3.33062	2.75388
ACE	5.68695	5.64502	5.1398	5.62617	4.94633
ACE2	4.75668	1.96197	6.38694	4.29918	5.20371
ACER2	2.97005	1.59432	1.45412	1.8166	1.84657
ACER3	4.39716	4.68537	4.76014	5.12619	5.15756
ACHE	5.31235	6.65583	5.37115	5.533	4.79665
ACIN1	6.42031	6.43664	6.73131	6.56675	6.34854
ACLY	9.39275	7.20692	7.50467	7.09487	7.11892
ACMSD	0.86723	0.297046	0.329647	0.549242	1.21775
ACN9	4.7515	3.77492	4.32577	4.40813	5.71692
ACO1	6.07193	6.02186	6.46308	6.2451	6.48559
ACO2	6.88716	6.73124	7.00335	6.9329	6.49092
ACOT1	1.87436	1.76578	2.25248	2.60798	2.31543
ACOT11	4.65208	3.17023	3.93451	3.79389	3.50916
ACOT12	0	0.0539515	0.0405739	0	0
ACOT13	5.70449	5.00762	4.84563	5.31153	5.76167
ACOT2	3.55017	3.43709	3.53025	3.96058	3.79981
ACOT4	1.60224	1.6826	1.13617	1.56376	2.24992
ACOT6	0.0682991	0	0	0.0724209	0.0775758
ACOT7	5.16223	5.07929	6.09531	5.38446	5.12139
ACOT8	4.84694	4.2497	4.29255	4.5701	4.67089
ACOT9	4.81002	5.61168	5.84702	5.68798	5.9293
ACOX1	6.42194	6.11918	6.06429	6.11292	6.3209
ACOX2	3.52608	1.64793	1.54153	2.39857	1.86856
ACOX3	3.90792	3.77893	3.85427	3.85675	3.53001
ACOXL	0.661529	0.878369	0.262626	0.693993	0.733719
ACP1	7.1574	6.94665	6.44383	6.80258	6.99005
ACP2	5.30175	6.36908	5.79089	6.25097	5.66759
ACP5	5.98626	7.08467	7.0974	8.33633	7.20624
ACP6	4.43968	4.39526	5.16868	5.20884	4.87207
ACPL2	3.7296	3.09502	3.70765	3.30078	3.70521
ACPP	3.4954	2.76381	2.05868	2.31148	2.93153
ACPT	0.0682991	0.0539515	0.0405739	0	0
ACR	0.421542	0	0.0800378	0	0
ACRBP	3.20055	1.84442	1.27866	2.46733	2.05272
ACRC	0.13351	0.34111	0.651185	1.12699	0.288032
ACRV1	0.0682991	0.297046	0.0405739	0.0724209	0.151192
ACSBG1	0.313129	0.58049	0.570355	0.549242	0.151192
ACSBG2	0.13351	0.0539515	0.118451	0	0.0775758
ACSF2	4.57788	3.49186	3.21725	3.99825	3.63638
ACSF3	4.93646	3.51128	3.63664	3.7504	3.53689
ACSL1	5.70449	6.1674	6.54909	6.64898	6.49003
ACSL3	6.45261	7.13912	7.60404	6.91639	7.10856
ACSL4	6.98647	6.44107	6.62609	6.59007	7.05563
ACSL5	7.44636	5.27229	6.33997	6.60311	5.99074
ACSL6	3.82645	0.105958	0.70266	0.866848	1.21775
ACSM1	1.40507	1.5003	1.19126	1.93786	1.07373
ACSM3	4.49035	3.77492	3.96382	4.42897	4.42595
ACSM4	0	0.105958	0.262626	0	0.0775758
ACSM5	0.0682991	0.105958	0.846907	1.56376	1.07373
ACSS1	6.08023	5.40665	5.90791	5.97685	5.51037
ACSS2	7.35532	6.61211	7.39012	6.74142	6.57106
ACSS3	1.01298	1.78185	1.72698	2.04972	1.55263
ACTA1	0	0	0	0.0724209	0
ACTA2	7.5981	8.46527	7.80049	8.05202	7.76596
ACTB	12.1196	12.2729	12.5454	12.3266	11.9958
ACTBL2	0.255705	1.64793	1.67638	0	2.01378
ACTC1	0.86723	0.156155	1.20917	0.549242	0.733719
ACTG1	11.9618	12.4169	12.7202	11.9405	12.0668
ACTG2	6.3856	6.16587	5.17781	5.37375	5.45513
ACTL10	2.6956	2.09659	2.0783	1.25698	1.68245
ACTL6A	6.8567	6.21776	6.77593	6.38763	6.95964
ACTL8	1.40507	0.297046	0.624741	0.207192	0.684978
ACTN1	7.55486	8.43255	8.12713	7.87857	7.57813
ACTN2	0.13351	0.105958	0	0.0724209	0.288032
ACTN3	0.313129	0.156155	0.296525	0	0.0775758
ACTN4	9.19906	9.96537	10.5599	9.2955	9.39667
ACTR10	5.94485	5.89643	5.96172	5.9886	6.57775
ACTR1A	6.51129	6.99097	6.79865	6.93594	6.52853
ACTR1B	6.15083	6.24845	5.55394	6.06824	5.92799
ACTR2	9.1579	8.9189	8.58208	8.95428	8.81207
ACTR3	8.7695	8.74056	8.97131	8.84756	9.23915
ACTR3B	3.15416	2.21972	2.79935	2.50707	2.56478
ACTR3C	2.19771	2.24313	1.72698	2.15352	1.95332
ACTR5	3.50159	3.64032	3.69817	3.76139	3.64914
ACTR6	4.87819	4.27831	4.35421	4.69291	5.00211
ACTR8	4.17898	4.41343	4.36823	4.60409	4.54681
ACVR1	5.32462	6.10248	5.7654	5.61106	5.71236
ACVR1B	6.16649	4.93579	5.11626	5.02945	4.61994
ACVR1C	2.36996	1.93347	2.76949	2.35568	2.94194
ACVR2A	4.22833	4.37156	3.84857	4.06189	4.19308
ACVR2B	2.99659	2.3867	2.0783	2.41259	2.50987
ACVRL1	5.50023	5.87317	5.52563	5.47073	5.15979
ACY1	0.522375	0.543251	0.329647	0.783008	0.684978
ACY3	3.48919	2.78789	4.2799	3.90713	3.36962
ACYP1	2.27199	2.34402	2.65655	2.39857	3.01277
ACYP2	3.26017	3.23589	2.80525	3.05487	3.97221
ADA	3.52	3.40631	2.95604	4.06189	3.37731
ADAD2	0.0682991	0.251594	0.118451	0.141379	0
ADAL	2.05352	2.26617	2.5269	2.28124	2.60464
ADAM10	6.4951	6.82004	6.33437	6.72537	6.40606
ADAM11	0.313129	0	0.192338	0.330441	0.151192
ADAM12	3.05666	6.05449	4.18355	4.74369	4.73514
ADAM15	6.90477	7.63849	7.29139	7.53289	7.02352
ADAM17	4.96809	5.27938	4.66115	5.15149	5.13052
ADAM19	4.79498	5.64831	5.09956	5.14939	4.99962
ADAM20	0	0	0	0	0.0775758
ADAM21	0	0	0.0800378	0.0724209	0
ADAM22	2.1354	0.505025	2.02873	2.53297	1.60597
ADAM23	1.37842	2.62812	2.45367	3.45773	2.40844
ADAM28	4.77978	4.73162	5.53986	5.50056	5.40522
ADAM29	0	0.0539515	0	0.141379	0
ADAM32	0.313129	1.02064	0.542373	0.647338	0.733719
ADAM33	1.77568	2.76381	2.78151	2.57096	2.10923
ADAM8	3.56797	4.88274	4.56533	4.61018	4.5088
ADAM9	7.74878	8.79739	8.69203	8.37107	8.34234
ADAMDEC1	4.32222	4.36357	5.28301	6.60769	5.98446
ADAMTS1	4.60112	5.73859	4.69172	5.78411	5.29991
ADAMTS10	1.01298	2.93171	1.97741	2.42647	1.89022
ADAMTS12	2.19771	5.15221	4.44769	4.2137	4.19743
ADAMTS13	1.91202	0.543251	0.42468	0.907009	0.288032
ADAMTS14	2.67384	4.36357	3.55847	3.56202	3.29038
ADAMTS15	2.52382	1.73308	3.56196	2.39857	1.91156
ADAMTS16	0.616619	2.24313	0.891952	1.02119	1.73128
ADAMTS17	1.66975	2.84256	2.49805	1.45959	2.10923
ADAMTS18	0.195901	1.48073	0.869605	1.75192	1.03536
ADAMTS19	0	0	0	0	0
ADAMTS2	4.87343	7.85649	7.37434	6.92192	6.84854
ADAMTS20	0	0.0539515	0	0	0
ADAMTS3	0.661529	2.23147	1.05926	1.97612	1.65741
ADAMTS4	3.88916	5.57985	4.48676	5.1431	4.5331
ADAMTS5	2.2864	3.92361	2.98232	3.00022	3.52309
ADAMTS6	1.20724	2.77991	1.83473	2.46733	1.97376
ADAMTS7	1.69157	4.36089	3.47581	2.99091	2.84544
ADAMTS8	1.43124	0.251594	0.935634	1.02119	0.780868
ADAMTS9	3.87015	7.57042	4.51042	5.78276	5.26095
ADAMTSL1	2.18238	2.87289	1.48385	2.5834	1.95332
ADAMTSL2	1.89331	3.33728	2.83439	2.86404	2.31543
ADAMTSL3	1.75511	2.64579	2.47603	2.31148	2.03338
ADAMTSL4	2.89682	5.07766	3.26512	3.65339	3.46653
ADAMTSL5	2.48686	2.37615	1.36107	1.93786	1.28471
ADAP1	5.66644	5.70632	5.46264	5.21085	4.87479
ADAP2	3.42552	4.34745	3.86561	5.08083	4.61344
ADAR	8.22028	8.14607	8.65157	8.21135	8.06783
ADARB1	3.19292	3.36955	3.16774	3.66515	3.31461
ADARB2	0.13351	0	0.118451	0	0.151192
ADAT1	4.56907	3.72174	3.33203	3.7169	3.64914
ADAT2	3.03122	2.30005	2.9771	2.95305	3.39257
ADAT3	2.00207	2.03085	1.6504	1.91835	1.21775
ADC	1.6251	3.02246	2.48341	2.45384	2.19875
ADCK1	3.20055	2.61022	3.23485	3.24704	2.88913
ADCK2	5.08809	4.51069	4.54961	5.08083	4.53654
ADCK3	6.48811	4.83154	5.20484	5.39155	5.14635
ADCK4	4.01129	4.30637	3.83998	4.10999	3.75328
ADCK5	3.94017	3.07559	4.01816	3.48452	3.37731
ADCY1	1.17663	2.31117	1.82315	1.79536	1.55263
ADCY10	0.368354	0.0539515	0.362025	0.141379	0.0775758
ADCY2	1.23722	2.05751	2.0783	1.6842	1.60597
ADCY3	6.04888	5.32946	5.08387	5.84611	5.22517
ADCY4	2.78963	3.59555	2.9454	3.62358	3.02262
ADCY5	3.42552	1.576	1.85762	2.23466	1.70707
ADCY6	5.91734	5.90195	5.7012	5.12619	5.07957
ADCY7	4.78487	5.32946	5.10075	5.85126	5.37289
ADCY8	0	0	0	0.141379	0
ADCY9	4.56907	5.00932	4.63157	4.72134	4.21899
ADCYAP1	0	0.0539515	0.0405739	0	0.0775758
ADCYAP1R1	0.255705	0.848151	0.0405739	0.443986	0.0775758
ADD1	7.51488	7.52488	7.58509	7.38078	7.05802
ADD2	0.747359	0.616792	0.22791	0.693993	0.288032
ADD3	8.52903	7.37563	7.55521	7.53008	7.84677
ADH1A	0.368354	0.720519	0.22791	0.825537	0.684978
ADH1B	4.57788	1.5003	2.12621	4.59797	4.30617
ADH1C	5.48626	3.41664	2.60338	5.23274	4.44437
ADH4	3.58555	0.204663	0.597804	2.32637	1.99391
ADH5	7.1788	6.91466	6.94142	7.13664	7.66001
ADH6	2.80972	1.37872	0.800409	1.37622	1.55263
ADHFE1	0.616619	0.156155	0.262626	1.05733	0.221234
ADI1	7.40197	6.68337	6.06736	6.50349	6.62131
ADIPOR1	6.83052	7.04192	6.73363	6.62886	6.62374
ADIPOR2	7.45675	5.91659	6.6708	5.62165	6.01436
ADK	6.37215	6.50542	7.01962	7.02645	7.7809
ADM	4.82737	6.76499	4.57917	4.81666	5.13733
ADM2	3.64826	3.09502	3.22608	2.54574	2.49581
ADNP	6.76193	6.42517	6.75703	6.41487	6.62858
ADNP2	4.29398	4.92135	5.00277	4.49304	4.8584
ADO	5.8619	6.03869	6.30084	5.93377	5.88817
ADORA1	1.6251	3.29309	2.23511	2.26588	2.05272
ADORA2A	3.16979	2.52683	2.69519	2.8538	2.76565
ADORA2B	3.40586	3.13937	3.17232	2.92398	3.44474
ADORA3	1.87436	2.39717	3.19046	4.18948	3.67433
ADPGK	5.58427	5.66899	5.52831	6.17694	6.04245
ADPRH	3.59716	4.41085	4.08273	4.5949	4.05605
ADPRHL1	3.09809	2.67191	2.01861	2.18653	2.21601
ADPRHL2	4.45889	4.70868	4.61656	4.56069	4.35372
ADRA1A	0.13351	0.105958	0.192338	0.0724209	0.0775758
ADRA1B	0.255705	0.785746	0.192338	0.270132	0.151192
ADRA1D	0.195901	0.616792	0	0.270132	0.0775758
ADRA2A	5.59733	6.22586	4.67732	6.12786	5.26303
ADRA2B	0	0.297046	0.118451	0.443986	0.151192
ADRA2C	1.69157	0.58049	1.01922	0.866848	0.733719
ADRB1	0.570267	0.58049	1.01922	0.270132	0.684978
ADRB2	1.35126	1.5196	1.66345	2.11975	1.95332
ADRB3	0.13351	0.105958	0.0405739	0	0.0775758
ADRBK1	6.69937	6.56004	6.54689	6.58466	6.07709
ADRBK2	4.28683	3.97695	4.2799	5.03852	4.39219
ADRM1	6.70474	6.49448	6.5609	6.27993	6.11898
ADSL	5.73633	5.33356	5.65295	5.84093	6.52421
ADSS	6.38225	6.5728	6.84985	6.47372	6.80715
ADSSL1	2.01943	0.543251	1.19126	1.63722	1.07373
ADTRP	7.10043	2.08368	6.86969	5.28129	6.45594
AEBP1	6.62832	9.65114	8.79169	8.96115	8.21563
AEBP2	4.90178	4.12607	4.73254	4.49633	5.10527
AEN	4.59535	5.5355	5.26172	4.90855	4.84737
AES	8.02333	7.98138	7.88838	7.87478	7.57854
AFAP1	5.47057	6.21035	6.12215	5.7514	5.53465
AFAP1L1	3.0899	4.69601	3.79028	4.18541	4.05125
AFAP1L2	4.07077	4.79833	4.21269	4.31419	4.19308
AFF1	6.02544	6.13726	6.0008	5.86789	5.82209
AFF2	0.47284	0.543251	0.846907	0.783008	0.684978
AFF3	1.60224	0.652203	1.20917	1.45959	1.40996
AFF4	5.92657	6.76094	6.88822	6.25486	6.34365
AFG3L2	6.57283	6.78706	7.24847	6.61149	6.45685
AFMID	4.49346	3.89433	3.63333	3.71124	4.40353
AFP	0.255705	0	0.0405739	0	0
AFTPH	6.44139	6.34019	6.06121	6.21342	6.224
AGA	4.86385	4.3874	4.4458	5.11552	5.20803
AGAP1	5.73501	5.39102	5.39775	4.80873	4.75594
AGAP11	0.661529	0.686765	0.935634	1.53841	0.913718
AGAP2	3.41244	4.04846	3.94524	3.97009	3.6235
AGAP3	4.99685	5.37918	4.90863	5.50547	4.76182
AGAP4	1.04723	0.616792	0.70266	0.647338	1.07373
AGAP5	1.66975	1.576	2.17259	2.03167	1.68245
AGAP6	2.44894	2.15947	2.69519	2.45384	2.50987
AGAP7	0.13351	0.156155	0.542373	0.38833	0.221234
AGAP8	0.47284	0.297046	0.956989	0.599124	0.288032
AGAP9	0	0	0.0800378	0	0
AGBL1	0	0.204663	0	0	0.151192
AGBL2	1.14535	0.156155	0.262626	0.270132	0.151192
AGBL3	0.255705	0.251594	0.192338	0.270132	0.351873
AGBL4	0.0682991	0.204663	0.362025	0.141379	0.826524
AGBL5	6.35772	5.95432	5.40457	5.82268	6.19927
AGER	1.40507	1.37872	1.59699	1.40455	1.68245
AGFG1	7.08815	6.99658	7.19499	6.91208	7.15795
AGFG2	5.02933	4.23518	4.35823	4.60103	4.03189
AGGF1	5.05481	5.6516	5.62403	5.62767	5.30193
AGK	4.73584	4.08779	4.4757	4.51269	4.0656
AGL	5.16223	4.51069	4.77374	4.73814	4.83904
AGMAT	4.5423	2.28884	3.94524	3.7504	3.95175
AGMO	0.788433	1.55745	0.956989	0.141379	0.826524
AGPAT1	6.28873	6.43091	5.99436	5.71227	5.63429
AGPAT2	6.67767	7.86193	7.11443	7.25951	6.77112
AGPAT3	6.24329	5.81088	5.43152	5.64855	5.25887
AGPAT4	3.03975	4.64419	4.8921	4.18132	4.31821
AGPAT5	5.47843	5.47128	6.21481	5.87677	6.38619
AGPAT6	6.0404	6.66832	6.73441	6.32694	6.00198
AGPAT9	3.19292	3.78692	2.79935	3.29323	3.36189
AGPHD1	1.35126	0.907968	1.58333	1.70713	1.55263
AGPS	6.20208	6.21628	6.63357	6.38141	6.65492
AGR2	10.2046	10.9722	11.0055	10.162	11.3727
AGR3	6.88538	6.61771	6.58124	7.12018	8.80798
AGRN	6.14293	7.46981	7.13507	6.41835	6.19274
AGRP	0	0	0.0405739	0.330441	0.288032
AGT	3.89387	2.79583	2.59659	2.11975	2.0718
AGTPBP1	4.97922	5.2319	4.87397	4.9355	5.08428
AGTR1	0.313129	2.12207	1.5556	1.89856	1.80155
AGTRAP	4.7874	5.29066	5.00661	5.22283	5.12824
AGXT	0.0682991	0.0539515	0.155868	0.0724209	0.413009
AGXT2	0	0	0.0405739	0	0
AGXT2L2	4.71735	5.02291	5.11982	4.79542	4.64564
AHCTF1	6.09667	5.95254	6.24388	5.85383	5.99949
AHCY	7.71389	7.02134	7.64553	7.70614	8.11026
AHCYL1	7.08248	7.00302	7.08321	6.94138	6.99631
AHCYL2	6.70138	6.14815	6.73247	6.75179	6.49358
AHDC1	3.52608	4.5227	4.38211	3.99825	3.78832
AHI1	4.10775	4.05839	4.11633	4.22168	4.40729
AHNAK	8.53168	9.90082	9.75687	9.61073	9.30728
AHNAK2	3.81655	6.82973	5.78419	5.40564	5.34962
AHR	6.2247	6.81076	6.43482	6.8059	7.03329
AHRR	1.17663	1.33581	1.20917	0.739187	1.31706
AHSA1	6.492	6.42068	6.78454	6.31113	6.34266
AHSA2	3.50775	3.64472	3.55847	4.16485	3.53689
AHSG	0	0.465759	0	0.207192	0.351873
AHSP	0.368354	0.156155	0.0800378	0.330441	0.151192
AICDA	0.905071	0.105958	0.192338	0.330441	0.582258
AIDA	6.80697	7.362	7.07438	7.068	7.21967
AIF1	4.59824	5.39233	5.16295	6.14581	6.15745
AIF1L	3.10624	3.07559	2.17259	3.0278	2.63061
AIFM1	6.66325	5.17521	6.44902	5.62316	5.54493
AIFM2	5.79671	6.66453	6.19921	6.18308	6.00571
AIFM3	2.52382	0.785746	1.42377	1.1606	1.63192
AIG1	5.21214	4.99733	4.83124	5.04977	5.55004
AIM1	7.35532	7.0137	7.61563	7.25611	7.09813
AIM1L	3.79656	4.9086	4.43823	3.83089	3.62996
AIM2	2.40999	1.04748	3.25654	3.50429	3.53001
AIMP1	6.36028	5.84762	6.03195	6.00719	6.60503
AIMP2	5.65954	4.99733	5.52206	5.41959	5.42761
AIP	5.50177	5.38577	5.22037	5.75828	5.68938
AIPL1	0	0	0	0	0
AIRE	0	0	0	0.0724209	0
AJAP1	0.0682991	0.297046	0.22791	0.497573	0.528018
AJUBA	4.24318	5.09706	5.51847	4.06189	4.5331
AK1	4.79246	5.27655	4.10681	4.85052	4.31821
AK2	7.24253	7.11394	7.45042	7.3006	7.79029
AK3	6.21908	5.70421	5.86689	6.2224	6.37855
AK4	4.71468	3.67946	4.18581	4.91595	5.0582
AK5	0.47284	2.67191	1.73936	1.58866	1.43965
AK7	2.53593	1.90439	1.11732	2.08516	2.12758
AK8	0.570267	1.12515	1.42377	1.19345	1.75509
AKAP1	7.42454	6.80192	7.28982	6.84389	6.69316
AKAP10	4.86625	4.72748	4.44391	4.67267	4.88021
AKAP11	6.28693	6.42836	6.0808	6.2451	6.26188
AKAP12	3.98503	4.73575	4.80646	5.0249	4.42965
AKAP13	6.51665	7.81193	7.3003	7.11591	6.90549
AKAP14	0.616619	0.0539515	0.727725	0.599124	1.07373
AKAP2	0.368354	0.383867	0.329647	0.647338	0.582258
AKAP3	1.32359	0.105958	0.484726	0.141379	0.733719
AKAP4	0	0	0.118451	0	0
AKAP5	2.08683	1.35743	2.24382	2.53297	2.42337
AKAP6	1.57902	0.817286	1.17313	1.85816	1.46873
AKAP7	3.06504	2.69756	2.98232	3.51732	3.61051
AKAP8	5.10445	5.21127	5.38402	5.09611	5.10295
AKAP8L	4.68236	4.66384	5.0002	4.55438	4.40729
AKAP9	6.20303	5.55785	5.62487	5.61106	5.5016
AKD1	3.10624	2.52683	2.8965	2.64407	2.89985
AKIP1	4.45571	4.67894	3.80508	4.1607	4.07981
AKIRIN1	5.64982	5.62176	5.50494	5.37196	5.71994
AKIRIN2	5.88338	5.3884	5.78045	5.46064	5.88682
AKNA	5.85708	4.78842	5.3909	5.6966	5.22304
AKNAD1	0.421542	0.204663	0.0800378	0.141379	0.151192
AKR1A1	7.14904	7.09597	7.36962	7.30953	7.52892
AKR1B1	4.80752	5.66683	5.46078	6.4	5.992
AKR1B10	6.18776	3.95585	5.46264	5.57256	5.33981
AKR1B15	1.32359	0.383867	0.776585	0.866848	0.413009
AKR1C1	5.88575	5.30464	6.20424	5.92401	6.58773
AKR1C2	4.91807	5.28644	5.802	4.62531	6.2036
AKR1C3	8.2137	6.44234	6.99143	6.81186	8.08466
AKR1C4	5.72182	2.89523	1.86893	1.40455	3.50916
AKR1D1	0	0	0.192338	0	0
AKR1E2	2.24274	1.63028	1.6504	1.79536	1.95332
AKR7A2	5.80424	5.89273	5.2585	5.55371	5.45513
AKR7A3	6.18488	6.51206	6.23133	6.56754	6.56518
AKT1	6.65425	6.87024	6.88753	6.63036	6.29879
AKT1S1	4.88294	5.02122	4.88376	4.74369	4.31821
AKT2	6.08332	6.39413	6.56395	6.2568	6.09236
AKT3	4.03708	5.3884	4.90177	4.93307	5.04619
AKTIP	5.19697	5.1553	4.505	4.99493	5.18192
ALAD	5.83764	6.06026	5.37612	5.59424	5.03651
ALAS1	6.14886	6.70619	6.84807	6.68696	6.23674
ALAS2	0	0	0.118451	0.0724209	0.151192
ALB	0.0682991	2.30005	1.27866	2.4807	3.08029
ALCAM	6.11697	7.30751	6.85874	6.77232	7.1757
ALDH16A1	4.45571	4.32019	4.83845	4.78199	4.18871
ALDH18A1	6.93023	6.67263	6.89861	7.00521	6.63901
ALDH1A1	5.4435	3.60913	5.50222	6.71692	5.80651
ALDH1A2	0.522375	0.785746	0.296525	0.946082	0.826524
ALDH1A3	4.52114	4.15104	5.19363	5.49234	4.56375
ALDH1B1	8.42339	6.2412	6.73247	5.97568	6.42195
ALDH1L1	5.27491	6.31348	4.15611	6.19327	5.54151
ALDH1L2	2.76926	4.68537	3.49419	4.00751	4.09854
ALDH2	7.77168	7.09355	7.74172	7.65841	7.22021
ALDH3A1	4.05402	3.432	2.29503	2.52008	2.83431
ALDH3A2	6.52806	6.43854	6.19585	6.10539	6.3159
ALDH3B1	5.36081	6.19693	5.24228	5.6966	5.34962
ALDH3B2	1.08068	0.0539515	0.823845	0.907009	0.413009
ALDH4A1	3.4954	3.24751	2.80525	3.34531	2.85649
ALDH5A1	4.75927	2.20787	3.42691	3.65928	3.37731
ALDH6A1	4.3292	3.08858	3.04847	3.0278	3.4374
ALDH7A1	4.98806	5.64612	6.22144	5.75965	5.70627
ALDH8A1	0.0682991	0.251594	0.362025	0.330441	0.351873
ALDH9A1	6.79316	6.13882	6.47284	6.61225	6.51813
ALDOA	9.97905	10.6396	10.4233	10.1626	10.027
ALDOB	6.55955	5.7355	7.83008	5.87677	6.42381
ALDOC	5.12864	3.97695	4.58089	4.2177	4.40729
ALG1	5.91503	6.0652	6.01296	5.8253	5.87601
ALG10	2.35636	2.3222	2.34448	2.3411	2.55125
ALG10B	2.83934	3.33728	2.97186	3.23919	3.45931
ALG11	3.50159	3.46722	2.99785	2.75824	3.45931
ALG12	4.5089	4.75012	4.77974	4.58255	4.16225
ALG13	5.33159	4.18468	5.121	4.72415	5.64229
ALG14	4.25421	4.27264	4.01052	4.1607	5.01449
ALG1L	2.81966	2.40757	2.83439	2.4807	2.75388
ALG1L2	1.01298	0.817286	0.70266	0.866848	1.11111
ALG2	5.44511	6.54127	5.80642	5.58962	6.02052
ALG3	5.60022	5.55434	5.82177	5.38446	5.33981
ALG5	6.25615	6.34155	5.98139	6.38319	7.62773
ALG6	4.16345	3.71339	4.09722	3.76139	4.07509
ALG8	5.45311	5.20682	5.33898	5.41785	5.35157
ALG9	4.37711	4.67894	4.91955	4.38344	4.71404
ALK	0	0.0539515	0.118451	0.207192	0.151192
ALKBH1	3.50775	3.34811	3.55147	3.58077	3.78254
ALKBH2	3.20055	3.10144	3.31145	3.51732	3.87235
ALKBH3	3.3926	4.7924	4.23253	4.56697	4.67401
ALKBH4	3.30331	2.9026	2.97186	2.99091	2.5238
ALKBH5	6.09565	6.06109	5.89067	5.72637	5.5312
ALKBH6	2.2864	2.42814	2.23511	2.3411	2.33135
ALKBH7	4.81002	4.96249	4.99117	5.20683	5.37481
ALKBH8	3.47668	3.66653	3.19046	3.44415	3.71131
ALLC	0	0.0539515	0	0	0.0775758
ALMS1	4.69322	4.40048	4.45146	4.48311	4.23177
ALOX12	1.20724	0.686765	0.800409	1.12699	0.995941
ALOX12B	0.13351	0	0.0405739	0	0.221234
ALOX15	0.828369	0.616792	0.513837	0.38833	0.413009
ALOX15B	0.368354	0.848151	0.42468	1.7297	0.528018
ALOX5	5.98847	6.12864	6.04821	6.8296	5.85137
ALOX5AP	4.48411	5.2231	5.22808	5.27363	5.54151
ALOXE3	0	0.34111	0.0405739	0	0
ALPI	2.53593	1.78185	4.28202	2.37012	3.03239
ALPK1	4.63248	4.21756	4.56011	4.48974	4.38458
ALPK2	1.20724	4.11024	2.72038	3.10752	3.36189
ALPK3	2.61797	5.45508	2.83439	3.98424	2.91049
ALPL	2.43607	3.432	2.81113	3.63558	3.57082
ALPP	1.85516	1.71645	3.91827	1.63722	2.21601
ALPPL2	2.75896	3.45725	6.01868	3.37424	4.3341
ALS2	4.68508	4.58815	4.60307	4.12284	4.4407
ALS2CL	4.34993	5.11304	4.33395	4.88361	3.98736
ALS2CR11	0.13351	0	0.0405739	0.0724209	0.0775758
ALS2CR12	0	0.156155	0.262626	0.207192	0.221234
ALS2CR8	3.21569	2.12207	2.24382	2.62011	3.02262
ALX3	0.747359	0.936971	0.727725	0.739187	0.351873
ALX4	0	0.0539515	0	0.0724209	0.0775758
ALYREF	6.05835	5.41441	6.03446	5.6441	5.62301
AMACR	3.29621	1.31387	1.78784	1.12699	2.05272
AMBP	1.01298	1.33581	1.90234	1.02119	1.93259
AMBRA1	5.06111	5.30325	5.18687	4.9282	4.48764
AMD1	7.15347	6.74155	7.63169	7.19102	7.8523
AMDHD1	0.788433	0.936971	0.70266	1.61315	0.995941
AMDHD2	3.71901	3.91998	4.00284	4.34741	3.81121
AMELX	0	0	0	0	0
AMFR	6.31444	6.11364	5.79756	6.2923	6.0303
AMH	0.0682991	0.0539515	0.296525	0	0.0775758
AMHR2	0.0682991	0.0539515	0.0405739	0	0
AMICA1	4.0832	3.70919	4.16761	4.42206	4.236
AMIGO1	1.93048	1.17469	0.677152	1.58866	0.471659
AMIGO2	3.52608	4.62204	4.52301	4.30295	4.67401
AMIGO3	1.17663	0.543251	0.846907	1.09258	0.826524
AMMECR1	5.48782	3.98739	5.3123	4.20969	4.66775
AMMECR1L	5.09833	5.28221	5.02189	4.83499	4.81659
AMN	4.02854	4.82185	4.82545	4.18948	4.15779
AMN1	2.52382	2.26617	3.12121	3.00022	3.55056
AMOT	6.75417	4.01145	5.36518	3.91207	4.20176
AMOTL1	4.0832	5.97019	5.29773	5.18658	5.1709
AMOTL2	5.24386	5.7189	5.36218	4.99958	4.77353
AMPD1	1.77568	0	0.22791	0.825537	0.826524
AMPD2	5.34713	5.41054	5.70673	5.33931	5.02676
AMPD3	4.38382	5.11145	4.09241	4.85052	4.6264
AMPH	1.17663	2.45847	2.01861	1.37622	2.48161
AMT	3.87493	2.46843	3.55847	3.40962	3.05174
AMTN	0	0	0	0	0
AMY2B	2.01943	1.69962	2.28662	2.20275	1.99391
AMZ1	0.195901	0.993286	0.484726	0.647338	0.413009
AMZ2	6.07919	5.54495	5.67083	5.72777	6.03639
ANAPC1	6.02973	5.79414	6.17151	5.78411	5.94102
ANAPC10	4.01994	3.77893	3.89357	4.08395	4.41104
ANAPC11	6.01899	5.6819	5.52742	5.83704	6.54228
ANAPC13	6.04888	6.21184	6.18853	6.11613	6.3179
ANAPC16	7.95563	8.13281	8.09348	8.42263	9.1519
ANAPC2	4.53327	4.8121	4.33191	4.52887	3.64277
ANAPC4	4.67142	4.45162	4.58946	4.90359	5.1168
ANAPC5	6.76579	6.49631	6.35362	6.63858	6.75719
ANAPC7	5.22902	5.37521	5.62153	5.61257	5.7602
ANG	4.02854	5.18431	4.13986	3.95101	4.34591
ANGEL1	4.61546	4.15413	3.99512	4.63431	4.14883
ANGEL2	4.79246	4.39003	4.47755	4.67558	4.96686
ANGPT1	2.36996	3.40111	2.46116	3.55572	3.75918
ANGPT2	2.43607	4.88088	3.47581	3.65928	3.85593
ANGPT4	0	0	0.0405739	0.270132	0.288032
ANGPTL1	1.66975	0.652203	0.484726	1.63722	1.60597
ANGPTL2	5.22716	7.65985	6.69285	6.52865	6.32189
ANGPTL3	0	0	0.0405739	0	0
ANGPTL4	1.83569	2.42814	2.19073	2.32637	1.86856
ANGPTL5	0	0	0	0.0724209	0.151192
ANGPTL6	2.97895	4.33661	4.49042	3.96058	3.83932
ANGPTL7	0.0682991	0.105958	0.0405739	0.38833	0.151192
ANK1	1.35126	1.82903	1.42377	2.31148	1.5252
ANK2	3.26745	3.13312	3.52311	4.14819	3.92577
ANK3	5.18548	5.45758	5.77745	5.26013	5.16425
ANKAR	1.60224	1.48073	1.61053	1.7738	2.01378
ANKDD1A	0.705082	1.59432	1.45412	1.79536	1.57955
ANKFN1	0.13351	0.848151	0.262626	0.207192	0.913718
ANKFY1	5.99287	5.77016	5.97813	5.81082	5.59855
ANKH	6.93023	6.75026	6.3516	6.551	6.10631
ANKHD1	2.75896	2.71441	3.10695	3.01867	3.18039
ANKHD1-EIF4EBP3	0.0682991	0.251594	0.329647	0.443986	0.0775758
ANKIB1	6.15378	5.82743	5.92155	5.93012	6.04003
ANKK1	0.13351	0.105958	0	0	0.0775758
ANKLE1	0.421542	0.204663	0.155868	0.207192	0.0775758
ANKLE2	5.60022	6.10328	5.83481	5.95547	5.64069
ANKMY1	3.43848	2.99514	2.8854	3.08143	2.63061
ANKMY2	4.96585	4.5227	4.72634	4.38699	4.67401
ANKRA2	3.90792	3.97695	4.21047	3.83089	4.83346
ANKRD1	0.0682991	0.505025	0.118451	0.647338	0.528018
ANKRD10	6.38308	7.02978	7.5247	7.04906	7.49442
ANKRD11	6.09769	5.93558	6.07653	5.74726	5.64229
ANKRD12	5.49868	5.08901	5.18235	5.05201	5.1863
ANKRD13A	6.09667	5.85998	5.54251	5.61712	5.73798
ANKRD13B	2.52382	2.61022	3.02843	2.75824	2.12758
ANKRD13C	4.79246	5.05138	4.76014	4.82978	4.81092
ANKRD13D	3.93103	4.45914	4.29255	4.08395	4.11703
ANKRD16	2.89682	2.23147	2.81113	3.12465	2.65612
ANKRD17	6.56768	6.36441	6.72549	6.2451	6.09702
ANKRD18A	1.23722	0.156155	0.570355	0	0.471659
ANKRD18B	0.0682991	0	0	0	0
ANKRD2	0.313129	0.156155	0.118451	0.330441	0.221234
ANKRD20A4	0.0682991	0	0	0	0.0775758
ANKRD22	5.21967	5.77419	5.42195	5.99909	6.25146
ANKRD23	0.905071	0.785746	0.484726	0.825537	0.582258
ANKRD24	1.04723	0.425394	0.296525	0.330441	0.221234
ANKRD26	4.15563	3.38542	3.51953	3.58077	3.51614
ANKRD27	5.52018	4.76839	5.047	4.83239	4.75298
ANKRD28	5.63018	5.71157	5.40651	5.65003	5.55513
ANKRD29	1.35126	1.55745	1.49849	2.76918	1.84657
ANKRD30B	0	0	0.0800378	0	0.0775758
ANKRD31	0	0.0539515	0.0800378	0.141379	0.151192
ANKRD32	2.62932	2.68051	3.41924	3.28563	3.00287
ANKRD33	0.313129	0.34111	0.0800378	0.0724209	0.151192
ANKRD33B	1.45695	1.4204	1.75163	2.10256	1.84657
ANKRD34A	0.661529	0.297046	0.296525	0.739187	0.221234
ANKRD34B	2.84908	0	0	0	0.413009
ANKRD34C	0	0.105958	0	0	0
ANKRD35	1.53143	2.01733	1.61053	1.95712	1.77851
ANKRD36	1.69157	0.965403	1.49849	1.58866	1.55263
ANKRD36B	1.79596	1.69962	1.11732	2.11975	2.18129
ANKRD37	2.95209	3.30427	3.19945	3.00022	3.30658
ANKRD39	3.30331	2.81157	2.87422	2.9721	3.25742
ANKRD40	5.43221	5.70947	5.46078	5.64559	5.51561
ANKRD42	2.38343	2.99514	2.83439	2.63214	2.29933
ANKRD44	4.47785	3.68375	4.02323	4.80343	4.63925
ANKRD45	0.0682991	0.251594	3.50147	0.739187	2.42337
ANKRD46	4.51197	3.78293	3.91555	4.04848	4.83346
ANKRD49	4.04981	3.73005	4.03834	4.14819	5.02921
ANKRD5	4.20955	3.72591	3.97171	3.67099	3.96712
ANKRD50	4.6769	5.50314	5.55043	5.22084	5.25679
ANKRD52	5.82906	5.38708	5.63152	5.10261	4.83625
ANKRD53	0	0.58049	0.296525	0	0.528018
ANKRD54	3.63706	3.83007	3.68223	3.87711	3.50214
ANKRD55	0.705082	0.156155	0.0800378	0.270132	0.288032
ANKRD6	2.75896	2.98129	2.79343	3.57455	2.57819
ANKRD65	0.747359	1.81348	1.45412	1.85816	1.07373
ANKRD7	0.13351	0	0.22791	0	0
ANKRD9	2.2864	1.76578	1.91331	1.7738	1.63192
ANKS1A	5.78914	5.52001	5.41714	5.00422	5.01449
ANKS1B	3.30331	2.66326	2.98232	2.86404	3.17157
ANKS3	2.595	3.54934	3.16774	3.2626	3.08029
ANKS4B	5.18356	4.97827	4.99246	4.67267	4.55021
ANKS6	5.49248	5.22457	5.01681	5.25235	4.83066
ANKUB1	0	0	0	0	0.288032
ANKZF1	5.04	4.49127	4.60814	4.45291	3.78832
ANLN	5.84009	5.40924	5.85059	5.72637	5.51387
ANO1	5.83274	6.9404	6.72666	6.74834	6.35343
ANO10	5.65815	5.30046	5.06555	5.18249	4.86114
ANO2	0.368354	0.907968	0.455015	0.739187	0.221234
ANO3	0.13351	0.156155	0.118451	0.0724209	0.151192
ANO4	0.522375	0	0.0800378	0	0.151192
ANO5	2.87791	2.89523	3.10217	2.4807	3.6235
ANO6	6.22002	6.50057	6.45043	6.57301	6.51465
ANO7	1.79596	0.652203	0.70266	0.739187	0.913718
ANO8	2.75896	3.41664	3.13533	3.30078	2.82309
ANO9	5.89636	3.38014	4.4056	3.5683	3.3226
ANP32A	7.31064	7.15964	7.62191	7.14453	6.84785
ANP32B	7.72583	7.8085	7.65801	7.79643	7.31685
ANP32E	6.58235	6.02862	6.25793	6.40789	6.09353
ANPEP	7.49989	6.51085	8.03882	5.91419	6.48025
ANTXR1	5.95391	9.19113	8.40573	8.2746	8.1809
ANTXR2	6.39975	7.95105	6.813	6.91147	6.80644
ANXA1	6.99472	9.68346	8.19905	8.23866	9.11945
ANXA10	7.0554	7.31271	7.37756	8.12912	8.18939
ANXA11	9.42221	9.98308	9.65147	9.49683	9.2381
ANXA13	7.61568	8.82226	8.69601	7.11965	7.96313
ANXA2	10.2383	11.5954	11.0583	11.2201	11.4339
ANXA3	7.26953	7.58481	7.62858	6.60311	7.74494
ANXA4	9.97398	10.0603	10.1216	10.4968	10.5521
ANXA5	7.82169	9.03516	8.60467	8.79252	8.73971
ANXA6	7.28396	7.75555	6.94343	7.37184	7.05922
ANXA7	8.11549	8.57139	8.453	8.28249	8.78648
ANXA8L2	0.195901	1.35743	0.891952	1.09258	1.11111
ANXA9	3.25285	3.51128	2.61013	3.20738	2.95228
AOAH	3.65383	3.19446	3.3073	4.71852	3.97221
AOC2	0.195901	0.156155	0.776585	0.0724209	0.351873
AOC3	4.37036	4.67249	4.29675	4.98793	4.23177
AOX1	2.64058	3.69228	2.36059	3.82566	3.87235
AP1AR	5.21779	5.20533	5.11982	5.12832	5.53465
AP1B1	6.48499	6.7477	6.74442	6.99477	6.33281
AP1G1	6.89246	6.54716	6.55216	6.36619	6.37855
AP1G2	5.47057	4.77644	5.43342	5.10044	4.64882
AP1M1	4.87104	5.46008	5.28512	5.5426	4.7201
AP1M2	6.78367	6.43091	6.69324	6.28945	6.35829
AP1S1	6.72207	5.92837	5.56093	6.17076	6.30989
AP1S2	4.15563	4.59954	4.70125	5.5927	5.40522
AP1S3	4.28683	5.71681	4.87397	4.54804	5.37865
AP2A1	6.01899	6.38692	6.20926	6.11613	5.81077
AP2A2	5.9685	6.19917	5.75553	5.92646	5.57198
AP2B1	8.4185	8.54603	9.21138	8.44539	8.59284
AP2M1	7.83217	8.25175	7.94842	8.0615	7.7645
AP2S1	5.83274	6.08558	5.76464	6.11399	6.08885
AP3B1	6.31356	6.88659	6.98982	6.56518	6.37183
AP3B2	0.13351	0.0539515	0.0800378	0.0724209	0.221234
AP3D1	6.62974	6.72086	6.73092	6.37695	6.15186
AP3M1	7.22347	7.62574	7.75549	7.30671	7.49839
AP3M2	3.82151	3.94161	4.32166	4.47978	4.16225
AP3S1	5.89518	6.65365	6.58253	6.45606	7.01307
AP3S2	0.522375	0.720519	0.677152	0.549242	0.528018
AP4B1	4.42021	4.1166	3.87405	4.22566	4.14433
AP4E1	3.94925	4.23518	4.0308	4.18132	4.16669
AP4M1	3.93103	3.62704	3.53736	3.53665	3.53001
AP4S1	2.75896	2.82715	2.47603	2.75824	3.40767
AP5B1	3.55017	4.24101	4.24343	4.14819	3.53001
APAF1	5.56519	5.09062	5.49494	5.25625	5.48746
APBA1	1.79596	1.98992	2.47603	2.2188	1.82424
APBA2	1.87436	3.93803	3.2479	2.95305	2.73006
APBA3	3.162	3.50645	3.33203	3.23131	2.97273
APBB1	3.39924	3.73419	3.29058	3.45773	3.30658
APBB1IP	4.04981	4.02502	4.40365	5.37196	4.61669
APBB2	4.3292	5.67653	5.29773	5.26593	5.08897
APBB3	2.85876	2.74753	2.60338	2.83311	2.03338
APC	4.63811	5.46133	5.51217	5.02033	5.22943
APC2	1.79596	0.993286	1.01922	1.09258	0.634532
APCDD1	4.69322	5.14912	4.60477	4.00751	4.52274
APCDD1L	0.368354	0.686765	0	0.330441	0.634532
APCS	0	0	0.0800378	0.0724209	0
APEH	6.74572	6.61603	6.75551	6.96	6.697
APEX1	7.12269	6.62442	6.84449	7.04062	7.04721
APEX2	4.66592	4.67033	5.29564	4.98324	4.58051
APH1A	7.94205	7.86288	7.4917	7.92454	7.55373
APH1B	3.74533	3.89063	3.52669	4.00751	3.99238
API5	7.40032	7.53972	7.22967	7.044	7.52243
APIP	5.00993	5.48484	5.30504	5.45049	6.20143
APITD1	2.61797	2.63698	2.91844	2.72493	3.57751
APLF	1.55542	1.4204	1.6892	1.6609	1.91156
APLN	2.42309	3.92361	3.03347	2.49395	2.40844
APLNR	4.71202	6.64763	5.49403	6.47539	5.63749
APLP1	1.26659	1.4609	1.17313	1.45959	1.18307
APLP2	8.71128	8.80121	8.70511	8.8556	8.46266
APOA1	0.747359	0.785746	0.823845	0.330441	1.14754
APOA1BP	6.34315	5.92023	6.24551	6.20841	6.82202
APOA2	0.13351	0.34111	1.20917	0.38833	1.11111
APOA4	2.18238	2.24313	3.19496	1.7297	2.61768
APOA5	0	0	0.0405739	0	0
APOB	2.78963	1.576	3.02338	2.35568	1.63192
APOBEC1	2.84908	1.19884	1.86893	1.1606	2.718
APOBEC2	0.13351	0.465759	0.118451	0.207192	0.471659
APOBEC3A	1.6251	1.93347	2.65001	1.37622	2.33135
APOBEC3B	3.1304	2.20787	2.84015	3.22338	2.60464
APOBEC3C	3.81655	3.54934	3.23485	4.50943	3.79981
APOBEC3D	2.90618	1.55745	1.99816	2.82265	2.3471
APOBEC3F	2.64058	1.61242	2.10724	2.49395	2.89985
APOBEC3G	4.26517	2.96025	3.77232	5.05201	4.98962
APOBEC3H	0.905071	0.0539515	1.36107	1.31783	1.18307
APOBEC4	0.368354	0	0.155868	0	0.221234
APOBR	4.96585	4.29801	4.84563	4.40463	3.88319
APOC1	6.06568	6.71197	7.96713	9.35919	9.85409
APOC3	0.522375	0.383867	0.752362	0.330441	1.03536
APOD	4.48411	3.83778	3.98476	5.3448	4.27358
APOE	7.38951	9.10171	9.36873	10.8776	9.51555
APOH	0.0682991	0.543251	0.262626	0.497573	0.288032
APOL1	6.22564	8.13242	7.54269	7.21471	6.79715
APOL2	5.12864	6.31625	6.07103	5.91911	5.51735
APOL3	5.0034	5.01444	5.19476	5.62014	5.09831
APOL4	3.96725	4.49371	4.94916	5.22482	5.10758
APOL5	0	0	0	0	0
APOL6	6.62266	6.74053	7.33767	6.75317	6.91477
APOLD1	5.90456	5.45006	4.9611	5.36837	4.98459
APOM	3.74533	3.97695	3.67259	3.31578	3.25742
APOO	3.33138	3.52089	4.24777	3.79923	4.43703
APOOL	5.64003	4.42883	5.21816	4.27253	4.59707
APOPT1	4.71468	4.31744	4.28624	4.43585	4.72613
APP	9.19059	9.45706	9.35504	8.93802	8.83668
APPBP2	5.63441	5.56715	5.57481	5.38978	5.52948
APPL1	6.02222	5.5787	6.01105	6.26068	6.2133
APPL2	6.28962	6.44171	5.7946	5.79084	5.8235
APRT	6.22844	5.80401	5.9031	6.10647	6.00942
APTX	5.66644	5.10986	5.46637	5.19471	5.57031
AQP1	7.22628	7.22283	8.29139	7.99086	7.48999
AQP10	0	0.105958	1.15477	0.549242	0.634532
AQP11	1.66975	1.66537	2.23511	1.43233	2.21601
AQP12A	0.0682991	0.0539515	0.0405739	0	0
AQP12B	0.0682991	0.0539515	0.0405739	0	0.151192
AQP2	0	0.465759	0	0.141379	0.634532
AQP3	4.62115	5.38971	4.81526	4.7157	4.6264
AQP4	0.0682991	0	0	0	0
AQP5	3.97617	4.0418	1.5556	3.2626	4.07509
AQP6	0.13351	0.0539515	0.0800378	0.330441	0.288032
AQP7	0.86723	0	0.393692	0	0.221234
AQP8	0	0	0	0	0.0775758
AQP9	3.25285	5.20682	4.53015	4.93307	5.33587
AQPEP	0	0.204663	0.155868	0.443986	0.151192
AQR	5.41755	5.18734	5.4867	5.31526	4.94891
AR	0.522375	1.76578	1.66345	0.907009	0.995941
ARAF	5.72315	5.63841	6.42862	5.97449	5.54322
ARAP1	6.26437	6.98534	6.81446	6.88469	6.33182
ARAP2	4.70667	4.66167	4.54079	4.88361	4.60691
ARAP3	3.37248	4.30359	4.41334	4.58565	3.73544
ARC	0.705082	1.6826	1.34496	0.207192	0.995941
ARCN1	7.70252	8.14549	8.25076	7.68247	7.87149
AREG	1.40507	1.61242	1.70191	1.1606	1.68245
ARF1	9.22979	9.29744	9.41051	9.0311	9.03309
ARF3	7.88727	7.30334	7.25198	7.2711	6.79069
ARF4	8.22636	8.80798	8.59768	8.55035	9.09954
ARF5	7.21125	6.71981	6.49582	6.8112	6.82974
ARF6	7.10196	7.23456	7.22501	7.0378	6.92267
ARFGAP1	5.69777	6.02946	5.88232	5.40564	5.08193
ARFGAP2	6.75028	6.84416	6.43767	6.22737	5.96928
ARFGAP3	6.61412	7.07043	6.90033	6.5222	6.90083
ARFGEF1	6.95694	6.95021	7.12419	6.56283	6.86641
ARFGEF2	6.74963	6.33748	6.406	6.29986	6.28148
ARFIP1	6.11091	5.91932	6.09652	6.10647	6.47667
ARFIP2	5.91271	6.2968	5.33287	5.52979	5.92799
ARFRP1	4.58081	5.14757	5.09234	4.9926	4.46977
ARG1	0.13351	0	0.155868	0	0.0775758
ARG2	5.16223	5.10826	5.38992	5.10477	5.19285
ARGLU1	5.02933	5.33628	5.7012	5.74864	5.83052
ARHGAP1	6.66187	7.29846	6.94175	6.87207	6.44775
ARHGAP10	3.15416	4.17559	3.58271	4.15654	3.72945
ARHGAP11A	5.12463	4.79636	5.75705	4.97853	4.99463
ARHGAP11B	0.616619	0.720519	1.05926	1.05733	0.684978
ARHGAP12	6.89834	6.26998	6.44572	6.36709	6.69393
ARHGAP15	3.88443	3.29869	3.63333	4.93792	5.04619
ARHGAP17	5.57109	5.79809	5.78866	5.84482	5.5619
ARHGAP18	6.33884	6.4039	6.56743	6.84066	7.06993
ARHGAP19	3.59716	2.85781	2.8965	3.56202	3.10829
ARHGAP20	0.661529	1.81348	1.43902	1.95712	1.40996
ARHGAP21	7.02188	6.69827	6.73981	6.75592	6.6342
ARHGAP22	2.1354	3.29309	2.12621	3.0278	2.36268
ARHGAP23	3.69221	5.51881	4.54961	4.66391	4.13075
ARHGAP24	3.18525	3.92723	3.37233	3.90713	3.72945
ARHGAP25	4.57495	4.37421	4.73099	5.46064	4.99463
ARHGAP26	5.65121	6.6272	7.16405	6.18512	6.34266
ARHGAP27	6.55435	6.44927	6.33488	5.76102	5.64547
ARHGAP28	2.15123	3.22417	2.28662	3.05487	2.82309
ARHGAP29	4.42348	5.52837	4.34614	4.85309	5.20371
ARHGAP30	5.37099	5.36458	5.13043	6.04368	5.29586
ARHGAP31	4.04981	5.14135	4.56359	4.90111	4.63605
ARHGAP32	6.80697	5.84858	6.58468	5.73197	5.81644
ARHGAP33	1.71306	0.878369	1.73936	1.8166	1.43965
ARHGAP35	6.08847	5.92113	6.00977	5.61863	5.54322
ARHGAP36	0.0682991	0	0.0405739	0	0
ARHGAP39	4.24686	4.5131	4.28202	3.64748	3.08029
ARHGAP4	5.56075	5.16299	5.60894	5.82792	4.99962
ARHGAP40	0	0.204663	0.0405739	0.207192	0.151192
ARHGAP42	3.84603	4.34204	3.8371	3.51082	3.79981
ARHGAP44	3.02264	2.34402	3.59978	3.43731	3.17157
ARHGAP5	6.51129	6.46865	6.58554	5.96144	6.3169
ARHGAP6	2.47433	3.39067	3.77232	3.58077	3.74141
ARHGAP8	0.13351	0.0539515	0	0.0724209	0.0775758
ARHGAP9	3.72431	3.24751	3.83998	4.32164	4.01227
ARHGDIA	8.16774	8.54131	8.59715	8.21261	7.81421
ARHGDIB	7.36893	7.33126	7.71846	8.26594	7.96791
ARHGDIG	1.17663	0.425394	0.570355	0.907009	0.582258
ARHGEF1	5.99397	6.18413	5.91406	6.35897	5.70168
ARHGEF10	3.61439	4.91043	3.99512	4.61322	4.257
ARHGEF10L	5.69101	5.39494	5.53809	5.1452	4.97195
ARHGEF11	5.91965	5.54966	5.78792	5.6923	5.28159
ARHGEF12	7.0989	7.32682	7.32026	6.98659	6.98251
ARHGEF15	2.68476	4.26979	3.50147	3.84646	3.08029
ARHGEF16	5.06111	4.9322	4.74947	4.26868	4.27358
ARHGEF17	3.63706	5.47869	4.57917	4.47645	4.20609
ARHGEF18	5.69237	5.9481	6.08686	5.88307	5.41085
ARHGEF19	2.82954	3.32636	3.38025	3.23131	2.93153
ARHGEF2	5.80299	6.48285	5.73327	6.40176	5.83052
ARHGEF25	2.595	3.89802	3.50872	3.08143	3.09902
ARHGEF26	2.73815	3.1142	1.7997	1.70713	1.97376
ARHGEF3	4.99685	5.04306	4.93712	5.56473	5.51212
ARHGEF33	0.195901	0.616792	0.22791	0.38833	0.582258
ARHGEF35	5.03575	4.05839	4.68054	4.17722	3.69909
ARHGEF37	4.42021	3.21828	4.22154	3.55572	3.15377
ARHGEF38	3.31038	3.91998	3.88524	3.03688	3.57751
ARHGEF4	2.34264	3.30982	3.83133	2.45384	3.10829
ARHGEF40	4.91111	5.51641	4.99375	4.87604	4.59377
ARHGEF5	4.6878	4.13235	4.37816	4.08832	3.73544
ARHGEF6	4.60112	4.62427	4.38605	5.37196	5.01941
ARHGEF7	6.00708	5.9552	6.17834	5.94345	5.61653
ARHGEF9	4.65208	4.06498	4.98338	4.31792	4.46256
ARID1A	6.29586	6.05697	6.26222	6.06824	5.7078
ARID1B	6.4252	6.01763	6.47238	6.29135	6.22187
ARID2	4.83963	4.61083	4.67249	4.67267	4.69262
ARID3A	2.52382	1.84442	2.3117	2.4807	2.10923
ARID3B	4.01562	2.73106	3.42691	3.2154	2.57819
ARID3C	0.0682991	0	0.0800378	0	0
ARID4A	4.9501	4.50586	4.4757	4.74369	4.72312
ARID4B	5.81546	5.92385	5.80715	5.6441	5.81927
ARID5A	3.97617	4.439	3.90185	4.64325	4.09854
ARID5B	6.35431	6.12471	6.10192	5.81478	6.03274
ARIH1	6.09565	6.14116	6.18966	6.00257	5.97309
ARIH2	5.55333	5.58902	5.56615	5.88055	5.70015
ARL1	6.84701	6.78457	6.62609	6.72747	7.47035
ARL10	0.0682991	1.61242	0.998773	0.984124	1.03536
ARL11	4.34649	3.12684	3.79028	3.9219	3.98233
ARL13A	0.195901	0.105958	0.118451	0.0724209	0.0775758
ARL13B	3.84603	3.64472	3.84571	3.77773	4.2104
ARL14	4.21332	5.80007	5.05073	5.38624	6.00198
ARL15	3.95377	4.8199	5.22258	4.5949	5.07957
ARL16	4.81251	4.52509	4.43633	4.63729	5.63749
ARL17A	2.2864	1.6826	2.56216	2.42647	2.46727
ARL2	3.96277	3.90538	4.02828	3.92679	4.04644
ARL2BP	5.70046	6.23318	5.96304	6.13105	6.33281
ARL3	4.54829	4.44406	4.28202	4.67848	5.61653
ARL4A	5.99725	5.66899	5.17894	5.46233	5.73199
ARL4C	4.93646	6.84129	6.10012	6.46869	6.21866
ARL4D	1.50702	2.28884	1.32867	1.63722	1.75509
ARL5A	6.19255	5.89181	6.25631	6.30551	6.86573
ARL5B	5.22902	4.36357	4.91955	4.60714	5.39957
ARL6	2.11939	2.41789	1.96692	2.17012	3.12665
ARL6IP1	8.70073	8.83844	8.7834	9.19175	9.10938
ARL6IP4	6.48966	6.3368	6.39675	6.43733	6.76893
ARL6IP5	8.31293	9.37516	8.82818	9.0588	9.15063
ARL6IP6	5.03788	4.74193	4.76922	4.88612	5.54322
ARL8A	5.00122	5.55901	5.4922	5.3227	5.13506
ARL8B	6.53185	6.90643	6.56873	7.02074	7.12293
ARL9	0.905071	0.848151	0.329647	0.984124	1.14754
ARMC1	5.62168	5.74168	5.96831	5.82268	6.63981
ARMC10	6.07193	5.22751	5.5817	5.74726	6.42567
ARMC12	0.0682991	0	0	0.0724209	0
ARMC2	3.54418	1.02064	1.91331	1.56376	2.18129
ARMC3	0.13351	0.616792	0.296525	0.0724209	0.528018
ARMC4	0.255705	0.156155	0.484726	0.330441	0.221234
ARMC5	3.30331	3.61362	3.88802	3.52379	2.74202
ARMC6	4.94556	5.07113	5.32673	4.97853	4.91761
ARMC7	4.10775	4.16949	3.78432	3.92679	3.39257
ARMC8	5.24571	5.21127	5.12336	5.21085	5.3339
ARMC9	2.27199	4.34745	3.79622	4.17722	3.79981
ARMCX1	2.595	3.73419	3.29478	4.18948	4.32618
ARMCX2	3.34521	5.09062	4.17218	4.11429	4.20176
ARMCX3	6.91234	6.68284	7.00847	6.21642	6.71911
ARMCX4	2.03658	2.57375	2.87982	2.38442	2.42337
ARMCX5	5.09629	3.55403	4.09963	3.9219	4.31019
ARMCX5-GPRASP2	1.26659	0.425394	1.07888	0.647338	0.955415
ARMCX6	5.34713	5.05799	5.24879	4.98089	5.55683
ARMS2	0	0	0	0	0
ARNT	5.62594	5.62622	5.54251	5.65594	5.41646
ARNT2	3.05666	3.67946	3.5409	3.88216	3.91524
ARNTL	4.12389	4.49615	4.04084	4.1976	4.17554
ARNTL2	4.7975	4.96072	4.76317	4.65214	5.33785
ARPC1A	7.32598	6.52584	6.68607	7.0173	7.06696
ARPC1B	8.37765	8.18513	7.89566	8.32132	7.87828
ARPC2	8.5677	8.73618	8.51427	8.64911	8.76686
ARPC3	8.40988	8.26432	8.22898	8.4473	8.91092
ARPC4	6.69465	6.85322	6.73131	7.21471	7.07526
ARPC5	8.53621	8.60736	8.48929	8.78327	9.79341
ARPC5L	5.74026	6.20812	5.85557	5.82399	5.87465
ARPM1	1.77568	1.87472	1.94571	1.37622	1.49725
ARPP19	6.98316	7.21582	7.23869	7.18286	7.45135
ARPP21	0	0	0	0	0
ARR3	0	0.0539515	0.118451	0.0724209	0
ARRB1	5.54736	5.48607	5.63401	5.70659	5.49984
ARRB2	5.64423	5.53432	5.80642	6.12786	5.67697
ARRDC1	5.83519	6.92011	5.74175	5.93133	5.57867
ARRDC2	4.41694	5.01614	4.92498	5.16604	4.62963
ARRDC3	5.99287	6.94621	6.40016	6.98835	7.34898
ARRDC4	4.08732	6.50542	5.33898	5.26593	5.60183
ARRDC5	0.195901	0	0.0800378	0.549242	0.0775758
ARSA	4.96809	5.32261	4.88237	5.22283	4.62963
ARSB	3.62577	4.89573	4.23908	4.88361	4.49119
ARSD	6.19446	5.38577	5.95974	5.62165	5.44784
ARSE	3.81655	3.07559	4.79909	3.52379	3.94659
ARSF	0.0682991	0.156155	0	0	0.0775758
ARSG	1.57902	1.88963	1.67638	2.28124	1.93259
ARSH	0.255705	0.105958	0.22791	0.599124	0.582258
ARSI	1.08068	3.68802	2.49805	2.13673	2.46727
ARSJ	1.73424	3.4269	2.53402	2.62011	2.95228
ARSK	2.18238	2.52683	2.70784	2.59574	3.28221
ART1	0	0	0	0	0
ART3	0.661529	0.251594	0.913959	0.270132	0.684978
ART4	0.195901	0	0.0405739	0.141379	0.151192
ART5	0.0682991	0.58049	0.484726	0.0724209	0.221234
ARTN	0.195901	0.465759	0.329647	0.443986	0.528018
ARV1	5.0632	4.82185	4.69491	5.4724	5.39578
ARVCF	3.01401	2.98823	2.90201	1.89856	2.03338
ARX	1.01298	0	0.727725	0	0.870779
AS3MT	0	0	0	0	0.151192
ASAH1	7.17105	8.22352	7.99756	8.8826	8.63915
ASAH2	0.616619	0.652203	1.15477	0.38833	1.11111
ASAH2B	0.195901	0.505025	0.869605	0.443986	1.11111
ASAP1	4.80752	5.49829	5.12572	5.57879	5.10989
ASAP2	6.28065	6.23683	5.59708	5.85255	5.38629
ASAP3	3.00532	3.94875	3.8371	3.88719	3.488
ASB1	4.49346	4.15722	4.36424	3.9558	4.00732
ASB12	0.13351	0.105958	0.513837	0.141379	0.528018
ASB13	5.66092	4.63094	4.47755	5.17429	5.26303
ASB14	2.51161	2.3867	2.46116	2.70228	2.45278
ASB16	1.29537	1.07384	0.846907	1.12699	0.634532
ASB2	2.76926	1.22259	1.95636	2.55841	1.99391
ASB3	1.20724	0.965403	0.800409	0.693993	1.03536
ASB4	0	2.28884	1.20917	2.82265	3.61051
ASB6	5.3928	6.25494	5.47565	5.51687	5.21233
ASB7	4.47471	4.81014	4.62325	4.32905	4.64245
ASB8	5.10241	4.7603	4.56707	4.76023	4.64564
ASB9	1.93048	2.30005	3.66936	2.38442	3.39257
ASCC1	6.51665	6.95642	6.60722	7.16072	7.47349
ASCC2	5.62877	5.62065	5.68449	5.44538	5.06298
ASCC3	6.11192	5.86753	6.38694	6.08584	5.93842
ASCL1	0	0	0.22791	0	0.151192
ASCL2	6.14392	3.22417	3.43454	2.8843	3.09902
ASF1A	5.54286	5.03638	5.57998	5.10261	6.0303
ASF1B	4.92959	4.35285	4.83124	4.85822	4.61018
ASGR1	1.37842	1.81348	0.913959	2.15352	1.55263
ASGR2	0.368354	0.543251	0.727725	1.28773	0.528018
ASH1L	6.28424	6.14582	6.0376	6.0638	6.10515
ASH2L	5.60741	5.7189	5.59112	5.79084	5.80935
ASIP	0	0.0539515	0.0800378	0	0.0775758
ASL	6.80134	6.20589	6.07409	6.25291	6.27429
ASNA1	5.85346	6.04453	5.75324	6.03578	6.2399
ASNS	4.79246	3.74653	4.43253	4.34009	4.41104
ASNSD1	6.03294	5.79414	5.93574	5.87043	6.95579
ASPA	0.705082	0	0.570355	0.907009	0.684978
ASPDH	0	0.0539515	0	0	0
ASPG	0.0682991	0	0	0.207192	0
ASPH	7.74324	8.33156	7.73555	8.05872	8.23956
ASPHD1	3.69761	4.8469	4.53193	4.62531	4.48052
ASPHD2	2.83934	3.10144	3.29058	3.69413	3.0421
ASPM	5.08397	4.45162	5.43723	4.90359	4.93335
ASPN	5.29642	8.55556	7.46586	6.76688	7.80355
ASPRV1	0.747359	1.31387	1.13617	0.549242	1.07373
ASPSCR1	4.83963	4.48392	4.50681	4.22168	4.20609
ASRGL1	3.53214	2.20787	4.53902	3.49114	3.90464
ASS1	10.2511	11.0002	9.82132	9.77733	9.95196
ASTE1	4.11987	4.00118	4.16532	4.31792	4.26116
ASTL	0	0	0.118451	0.0724209	0
ASTN1	0.368354	0	0	0.141379	0
ASTN2	1.93048	1.71645	1.61053	1.79536	1.93259
ASUN	5.34541	5.6516	4.76922	5.3448	5.44601
ASXL1	5.78153	5.55785	5.63401	5.79886	5.35742
ASXL2	5.52018	5.11304	4.89763	4.82717	4.89636
ASXL3	0.368354	0.505025	0.677152	0.647338	0.471659
ATAD1	5.73633	5.93378	5.72473	6.08474	6.01683
ATAD2	5.92542	5.49341	6.38251	6.04368	5.80651
ATAD2B	4.31872	4.00803	3.76023	4.12284	3.72945
ATAD3A	4.51503	4.55346	4.94916	4.35831	4.33805
ATAD3B	3.2381	3.18844	3.34828	3.49773	3.12665
ATAD3C	2.1032	3.06906	2.23511	2.95305	2.84544
ATAD5	3.30331	2.23147	3.12121	2.70228	3.21514
ATAT1	2.68476	2.89523	3.05838	2.7908	2.33135
ATCAY	0	0.204663	0.155868	0.0724209	0
ATE1	4.24686	3.69228	3.76023	3.92679	4.30214
ATF1	5.23461	4.57668	4.34209	4.72696	5.314
ATF2	5.84253	5.7021	5.72551	5.68942	6.20035
ATF3	5.46741	5.56134	5.5817	5.40213	5.51561
ATF4	7.90459	8.13125	8.36787	8.04078	8.11918
ATF5	5.0632	5.11938	5.23246	5.37016	5.00955
ATF6	6.56029	6.65638	6.42048	6.23429	6.29981
ATF6B	6.84153	6.70934	6.51889	6.51247	5.99575
ATF7	5.48626	5.38708	5.24119	5.35573	5.23367
ATF7IP	5.51254	5.01953	5.62403	4.96908	5.05101
ATF7IP2	3.59716	3.03593	3.46467	3.8922	3.76506
ATG10	3.17754	2.46843	2.84588	2.7908	3.5974
ATG12	5.38612	6.06684	6.11741	6.00488	6.76086
ATG13	6.55435	6.98317	6.34453	6.0301	5.90822
ATG14	4.23577	4.3795	4.1538	4.34009	4.34198
ATG16L1	5.84982	5.96667	5.64557	5.62918	5.77629
ATG16L2	2.61797	2.98823	3.63001	3.44415	3.02262
ATG2A	4.72265	4.72955	5.1316	4.62531	4.3341
ATG2B	5.31938	5.05303	5.09113	4.9282	4.67713
ATG3	6.42764	6.27069	6.48759	6.46197	6.84992
ATG4A	4.81996	4.21164	4.6644	4.29918	5.1709
ATG4B	5.17002	5.40016	5.2724	5.2268	4.90436
ATG4C	4.20955	4.01825	3.83998	4.48974	4.63284
ATG4D	4.05823	4.47899	4.63655	4.22566	3.83932
ATG5	6.69262	6.17274	6.47145	6.51491	7.15572
ATG7	6.14491	6.6764	6.42815	6.87143	6.49887
ATG9A	6.11898	6.31417	6.04323	5.61409	5.46237
ATG9B	1.94872	5.55434	2.49075	2.45384	2.76565
ATHL1	6.01467	4.25834	5.64639	4.45629	4.7201
ATIC	6.95412	6.4543	6.92051	6.64156	6.49446
ATL1	3.42552	3.50645	3.17687	3.23919	3.25742
ATL2	6.23959	5.86282	5.56354	5.83053	6.38524
ATL3	4.3396	4.9956	4.51942	4.74923	5.21018
ATM	5.67605	5.62176	5.52206	5.98274	5.92274
ATMIN	5.88101	5.40406	5.54251	5.41263	5.70321
ATN1	6.41376	5.79612	6.02628	5.56943	5.29383
ATOH1	1.89331	0.58049	1.2616	0.270132	0.471659
ATOH7	0.13351	0	0.0405739	0	0
ATOH8	1.50702	1.69962	0.978032	1.45959	1.31706
ATOX1	5.17196	5.12411	5.38304	5.56943	5.80935
ATP10A	2.62932	4.30637	3.79325	3.72815	3.53689
ATP10B	7.70218	8.03162	8.25696	7.19913	7.31585
ATP10D	4.01994	4.61308	4.25641	4.83499	4.71404
ATP11A	6.17038	6.57971	6.37063	6.15522	6.05089
ATP11B	6.76579	6.4052	6.81336	6.61604	6.67845
ATP11C	5.10445	4.53461	5.24987	4.92576	4.92287
ATP13A1	5.70315	5.67438	6.17265	5.73057	5.312
ATP13A2	5.2875	5.86941	4.90039	5.0874	4.96176
ATP13A3	6.98537	6.9511	7.06642	7.06579	7.11777
ATP13A4	0.13351	0	0.513837	0	0.413009
ATP1A1	10.003	9.52736	9.60398	8.96814	8.9875
ATP1A1OS	7.86253	7.34553	7.47491	6.81714	6.76453
ATP1A2	0.86723	0.753501	1.36107	1.34732	0.634532
ATP1A3	0.86723	0.0539515	0.752362	0.825537	0.413009
ATP1A4	0	0.0539515	0.118451	0.0724209	0.0775758
ATP1B1	9.12345	8.80552	9.5746	9.49436	9.23889
ATP1B2	0.788433	1.69962	1.22686	1.34732	1.55263
ATP1B3	8.03457	7.62797	7.92406	7.65804	7.96918
ATP2A1	0.86723	1.07384	1.05926	1.1606	0.826524
ATP2A2	7.81456	8.20034	8.33524	7.87478	7.70157
ATP2A3	6.5273	6.02186	5.68769	6.15	5.66759
ATP2B1	5.89988	6.23392	5.95311	6.01065	6.1541
ATP2B2	0	0	0.0800378	0.443986	0
ATP2B3	0	0.0539515	0	0	0
ATP2B4	5.99506	6.77155	6.61648	6.58234	6.20468
ATP2C1	7.32772	6.98491	7.46749	7.26193	7.44175
ATP2C2	6.08435	4.72748	5.27984	3.93167	4.48052
ATP4A	0	0	0	0	0
ATP4B	0	0	0.624741	0.0724209	0
ATP5A1	8.57597	8.98635	9.17141	8.93892	9.09357
ATP5B	9.76776	9.41137	9.87064	9.53126	9.64333
ATP5C1	8.50652	7.88932	8.55378	8.49954	9.15288
ATP5D	5.04848	5.05138	5.42003	5.09393	5.13506
ATP5E	4.38047	4.35822	4.51942	4.57322	5.28159
ATP5F1	7.99592	7.61428	7.94024	8.15097	8.96007
ATP5G1	6.07919	6.31763	7.00847	6.72396	7.4477
ATP5G2	8.07482	7.2674	7.65964	7.74093	8.25738
ATP5G3	8.20235	8.12968	8.91027	8.37577	8.90278
ATP5H	7.21125	7.15733	7.08684	7.3401	7.85265
ATP5I	5.88693	5.51401	6.19473	5.97568	6.86982
ATP5J	6.05835	5.56018	5.66029	5.93498	6.57942
ATP5J2	5.47843	4.74808	5.01809	5.52173	6.56686
ATP5L	7.34761	7.17722	7.69661	7.67668	8.58684
ATP5O	8.03217	7.95858	8.63532	8.5308	9.73166
ATP5S	4.00259	3.12684	3.34018	3.06378	4.35372
ATP5SL	4.98143	4.81601	4.9611	4.81666	4.7909
ATP6AP1	7.45874	6.89169	7.24576	7.08123	6.59187
ATP6AP1L	0.522375	1.02064	0.70266	0.599124	0.955415
ATP6AP2	7.0554	7.67338	7.6714	8.04473	7.98908
ATP6V0A1	5.91965	5.98762	6.32465	5.94707	5.54322
ATP6V0A2	4.96809	4.47158	4.57745	4.82978	4.93335
ATP6V0A4	1.01298	0.505025	0.393692	1.48635	1.34869
ATP6V0B	6.92908	7.24002	6.95773	7.5744	8.24062
ATP6V0C	6.81321	7.48401	6.99143	7.18338	6.64061
ATP6V0D1	7.17735	6.91602	6.71338	7.13928	6.87933
ATP6V0D2	1.81596	2.37615	2.69519	4.40112	2.68119
ATP6V0E1	7.61496	8.16362	7.99723	8.17172	8.57665
ATP6V0E2	2.92472	2.10939	2.49805	3.40962	2.50987
ATP6V1A	6.49122	6.50057	6.58382	6.86889	6.65096
ATP6V1B1	0.905071	1.76578	0.597804	0.443986	0.780868
ATP6V1B2	6.63889	7.47167	7.69958	7.95778	7.58852
ATP6V1C1	6.20493	6.17274	6.19248	6.15938	6.26188
ATP6V1C2	8.36243	7.74303	7.64758	7.62644	8.09081
ATP6V1D	6.42113	6.53061	6.31847	6.44075	6.82202
ATP6V1E1	6.75158	7.09918	6.87531	6.97778	7.12121
ATP6V1E2	2.25744	0.936971	1.01922	0.984124	0.913718
ATP6V1F	6.32495	6.35437	5.99113	6.8059	6.67221
ATP6V1G1	7.07628	7.52756	6.7631	7.15552	8.15345
ATP6V1G2	0.522375	0.34111	0.329647	0.549242	0.351873
ATP6V1H	5.85829	6.59912	6.28931	6.1573	6.28046
ATP7A	4.85904	4.03846	4.71541	4.2137	4.33805
ATP7B	4.60974	5.10027	4.74794	4.20567	4.41104
ATP8A1	4.98143	4.52747	4.81818	5.05871	4.86935
ATP8A2	0.195901	0.505025	0.362025	0.825537	1.34869
ATP8B1	7.16619	7.5014	7.27369	6.99884	6.99256
ATP8B2	4.23948	5.30603	4.8298	5.05201	4.74111
ATP8B3	0.368354	1.22259	0.513837	0.825537	0.955415
ATP8B4	2.35636	3.1456	2.15422	3.44415	2.73006
ATP9A	6.98481	5.73653	6.34251	6.11399	5.88007
ATP9B	3.76604	4.54406	4.35823	4.55754	4.24864
ATPAF1	5.39944	4.78444	4.99891	5.18249	5.06536
ATPAF1-AS1	0	0	0.0405739	0	0.0775758
ATPAF2	4.01562	3.56336	3.00812	3.68261	3.68056
ATPBD4	3.72431	3.0559	3.39988	3.27032	3.68676
ATPIF1	6.56768	6.37306	7.04726	6.73586	7.70463
ATR	5.47843	5.11621	5.39775	5.3448	5.48034
ATRIP	3.11434	2.93171	3.15856	3.2154	2.77732
ATRN	6.32669	6.78058	7.06027	6.88846	6.3881
ATRNL1	0.747359	0.156155	0.362025	0.330441	0.634532
ATRX	6.53939	5.83708	6.75322	5.93862	6.13267
ATXN1	4.6493	5.35655	4.94783	5.00653	4.90436
ATXN10	6.88952	6.83263	7.33257	7.02246	7.40602
ATXN1L	5.45789	5.24065	5.1269	4.96671	4.81659
ATXN2	4.3117	4.42372	4.45146	4.29161	3.95689
ATXN2L	6.24697	6.30169	6.45607	6.30457	5.8375
ATXN3	4.24318	4.29521	4.16532	4.2954	4.56712
ATXN7	5.48	6.03114	6.18514	5.76102	5.64547
ATXN7L1	3.53818	2.88038	2.82861	3.13314	2.89985
ATXN7L2	1.91202	1.26895	1.84622	1.48635	1.46873
ATXN7L3	6.08539	6.09687	6.03258	5.66475	5.39578
ATXN7L3B	7.32598	6.55362	6.54248	6.38675	6.26499
AUH	4.58373	4.63537	4.41912	4.62531	4.88831
AUP1	6.91524	7.35328	7.12802	7.42466	7.44542
AURKA	5.4011	4.69813	5.75781	5.02261	5.28363
AURKAIP1	5.83887	5.75395	5.99823	5.65446	5.72447
AURKB	4.83474	3.57724	4.7201	4.17722	4.15332
AURKC	0.47284	0.251594	0.455015	1.19345	0.288032
AUTS2	4.84937	3.21828	3.14931	3.73375	3.2985
AVEN	4.25054	4.29801	4.13986	4.10136	4.26945
AVIL	2.16689	1.85965	1.43902	1.58866	1.84657
AVL9	5.52626	4.68109	4.67571	4.95478	4.80238
AVPI1	3.73486	4.58587	4.07053	4.51269	4.11243
AVPR1A	1.26659	1.81348	0.935634	2.23466	1.82424
AVPR2	0.313129	0.785746	0.823845	0.866848	0.733719
AXDND1	1.83569	2.61022	2.54111	3.09887	4.12619
AXIN1	5.9763	5.9552	5.71145	5.72917	5.23367
AXIN2	6.22189	3.01568	3.46467	3.39557	3.21514
AXL	4.14776	6.08071	5.6684	5.71792	5.06536
AZGP1	6.78748	0.616792	3.39597	2.29644	3.94141
AZI1	3.52608	3.20045	3.25654	3.73932	3.0421
AZI2	5.44671	5.7189	5.44858	5.8906	6.34854
AZIN1	8.10155	8.09612	8.32757	8.12194	8.74733
AZU1	0.0682991	0.251594	0.0800378	0.443986	0.413009
B2M	12.3874	12.7274	11.3318	13.064	13.495
B3GALNT1	2.97005	3.97695	3.39597	3.76686	4.65832
B3GALNT2	5.11053	4.96425	5.19813	5.00653	5.3339
B3GALT2	1.4822	0.0539515	0.362025	0.739187	0.780868
B3GALT4	3.98503	4.61756	3.68863	3.80986	3.88858
B3GALT5	3.80158	2.58296	3.4684	1.6842	2.14571
B3GALT6	3.38592	4.13235	3.71707	3.63558	3.47373
B3GALTL	3.20814	4.08131	3.44214	3.64154	4.04644
B3GAT1	0.705082	0.383867	0.752362	1.05733	1.25162
B3GAT2	3.11434	3.432	4.17901	3.57455	3.74736
B3GAT3	4.44611	4.68537	4.63489	4.7657	4.34198
B3GNT1	4.47471	4.8199	5.01172	4.98558	4.68954
B3GNT2	6.76386	6.40973	6.16234	6.63036	6.77258
B3GNT3	6.77348	7.82556	6.86122	6.57457	6.75939
B3GNT4	0.313129	0.105958	0.118451	0.270132	0.151192
B3GNT5	6.30208	6.06191	6.68046	6.10215	6.64857
B3GNT6	1.96672	0	0.0800378	0	0
B3GNT7	4.13587	5.04806	4.07298	4.09703	4.26531
B3GNT8	4.01994	3.21236	3.71394	3.2626	2.89985
B3GNT9	3.33831	4.40308	3.7873	3.88719	3.53001
B3GNTL1	2.58338	1.98992	2.0783	2.38442	2.59148
B4GALNT1	0.421542	1.6826	0.296525	0.330441	0.413009
B4GALNT2	1.35126	0.505025	0.727725	0.330441	0.351873
B4GALNT3	5.02074	2.45847	4.23908	2.99091	3.00287
B4GALNT4	1.23722	2.33316	1.19126	1.58866	1.28471
B4GALT1	7.07628	7.78326	7.73999	7.44867	7.35435
B4GALT2	5.09629	5.97544	5.25957	4.96433	4.74706
B4GALT3	5.36591	5.09867	5.09234	5.11337	5.03408
B4GALT4	5.66644	5.6733	5.20818	4.93792	4.81092
B4GALT5	6.68788	6.80782	7.24386	6.88406	6.67065
B4GALT6	2.94302	3.3427	2.9454	3.2154	3.85593
B4GALT7	4.96361	4.7254	4.56707	4.55754	4.41851
B7H6	3.52608	3.27617	3.97171	2.74722	3.55056
B9D1	2.86837	3.20045	3.47951	2.98154	4.14883
B9D2	2.3148	2.70601	2.40788	2.41259	2.74202
BAALC	1.20724	1.22259	1.09823	1.37622	1.57955
BAAT	2.94302	5.69469	3.51233	3.00947	5.3613
BABAM1	5.85708	5.93198	5.88163	5.94345	6.13721
BACE1	4.94783	5.85143	5.2724	5.52173	5.20587
BACE2	6.41868	6.75688	5.72396	5.5426	5.81786
BACH1	5.69101	5.82646	5.27453	5.5927	5.88143
BACH2	1.43124	2.14711	2.14494	2.17012	1.34869
BAD	4.59824	5.15221	5.21706	5.12619	5.08897
BAG1	6.77348	6.69456	6.72432	6.48371	6.68001
BAG2	3.94925	3.45725	2.64344	3.27799	4.45167
BAG3	5.16418	5.83033	5.75629	5.38801	5.07957
BAG4	4.41038	4.92135	4.82835	4.92086	5.36324
BAG5	5.69912	5.62622	5.78269	5.5426	5.52256
BAG6	7.69477	7.85316	7.52582	7.2395	6.88676
BAHCC1	3.65383	3.86067	3.19046	3.51082	3.30658
BAHD1	4.77468	4.35553	4.34209	4.49304	3.78254
BAI1	0.13351	0.34111	0.155868	0.270132	0.151192
BAI2	1.04723	2.18387	1.59699	1.51261	1.21775
BAI3	0.195901	0.105958	0.118451	0.693993	0.351873
BAIAP2	5.22342	5.67546	5.26064	4.35831	4.43335
BAIAP2L1	6.7121	6.15202	6.08686	5.95786	5.6149
BAIAP2L2	4.63248	4.64858	5.02189	4.23752	3.93622
BAIAP3	3.88916	3.66653	3.61666	3.53665	3.08968
BAK1	6.24236	6.72033	6.57694	6.2451	6.52334
BAMBI	2.67384	2.73106	3.33611	2.3411	2.57819
BANF1	6.7346	6.67962	6.89238	6.75592	6.92727
BANK1	4.25054	3.76687	3.16316	4.32905	4.3615
BANP	3.80659	3.18844	3.36035	3.29323	3.50214
BAP1	5.70046	6.02355	5.75324	5.78141	5.41085
BARD1	3.18525	2.84256	3.20838	3.00947	3.08968
BARX1	2.75896	3.8832	3.09255	3.29323	2.81178
BARX2	5.11255	1.31387	3.3842	1.93786	2.94194
BASP1	3.95377	5.00591	4.92227	5.28701	4.98962
BATF	3.10624	2.30005	2.65655	3.34531	3.03239
BATF2	4.83963	4.63094	5.66516	4.48643	4.5053
BATF3	1.23722	1.87472	1.07888	2.10256	2.3471
BAX	5.15636	5.04139	4.77374	4.97145	4.65516
BAZ1A	5.90105	5.61841	5.82396	5.65888	5.83052
BAZ1B	6.53487	6.22953	6.49582	6.38586	6.14961
BAZ2A	6.67972	6.26284	6.32977	6.14371	5.98698
BAZ2B	5.99287	5.62511	5.57654	5.52335	5.69708
BBC3	3.4954	3.89433	3.80213	3.38139	2.93153
BBIP1	5.22529	4.9322	4.98338	5.22878	5.89086
BBOX1	0.195901	0.204663	0.0405739	0	0.0775758
BBS1	4.01994	4.36089	4.27566	4.05743	3.81121
BBS10	4.24318	3.96292	3.87125	4.28019	4.80238
BBS12	3.36571	3.26478	2.45367	2.98154	3.72343
BBS2	5.01426	4.35822	4.48124	4.80343	4.46256
BBS4	3.68679	4.35285	3.76023	4.25707	4.38839
BBS5	2.32879	3.06906	3.02338	2.75824	2.45278
BBS7	3.99384	3.59099	4.05823	3.91699	4.236
BBS9	3.56797	3.43709	2.90751	3.42353	3.53689
BBX	6.23402	6.19992	6.03132	5.92034	5.96673
BCAM	3.55017	4.39003	3.98216	4.41511	3.3463
BCAN	3.03975	2.54578	2.38443	2.10256	2.23306
BCAP29	6.04146	5.95076	5.83409	6.15834	6.65016
BCAP31	8.4697	7.7077	8.2188	7.68175	7.5133
BCAR1	6.03721	6.67694	6.08807	5.59885	5.66446
BCAR3	4.17898	4.52747	3.90185	4.05743	3.91524
BCAS1	5.34197	6.09285	5.24445	4.58255	5.01941
BCAS2	5.61884	5.43489	5.57998	5.34297	6.06524
BCAS3	4.76443	4.38214	4.18581	4.09268	4.0656
BCAS4	2.47433	1.4204	1.27866	2.2188	2.05272
BCAT1	3.82645	6.38298	4.92904	6.03578	5.66446
BCAT2	4.90412	3.94518	3.76931	3.83089	3.64277
BCCIP	6.34229	6.12786	6.62942	6.43647	6.95258
BCDIN3D	3.25285	2.88782	2.74515	2.96261	2.89985
BCHE	1.04723	1.69962	0.727725	1.48635	0.955415
BCKDHA	4.79498	4.42883	4.38211	4.61928	4.36923
BCKDHB	4.94783	4.91225	5.23027	4.50943	5.20371
BCKDK	5.33679	5.46756	5.32776	5.40389	5.03165
BCL10	5.81794	5.7842	5.66029	5.39332	5.861
BCL11A	3.89387	0.785746	2.19073	1.70713	2.49581
BCL11B	3.67588	1.93347	3.85427	3.67681	3.33845
BCL2	3.58555	3.0821	3.33203	4.04848	3.86689
BCL2A1	3.87493	4.45914	4.4458	5.22084	6.38142
BCL2L1	7.00673	7.7667	7.14353	6.94982	6.86504
BCL2L10	1.26659	0.105958	0.823845	0.330441	1.11111
BCL2L11	4.65208	5.19636	4.43443	4.71287	4.56712
BCL2L12	4.15955	3.53518	3.80213	3.70556	3.488
BCL2L13	5.66368	5.49463	5.27878	5.41089	5.41272
BCL2L14	4.70667	2.68906	3.93451	2.57096	3.5974
BCL2L15	6.30297	4.91772	5.27984	4.64325	5.32398
BCL2L2	4.7541	5.16912	5.09113	4.74923	4.61994
BCL3	5.13661	5.19636	5.42674	5.37375	4.7049
BCL6	4.02424	5.0246	4.63489	4.76843	4.57048
BCL6B	3.17754	4.6875	3.83998	4.18948	3.5908
BCL7A	3.02264	2.46843	2.47603	2.62011	2.0718
BCL7B	5.44189	5.22604	4.89901	5.41437	5.24422
BCL7C	4.98585	4.60858	4.46083	5.15149	4.71707
BCL9	4.90178	4.11024	4.68374	4.34741	4.07981
BCL9L	5.47686	6.37107	6.22859	5.63367	5.49278
BCLAF1	7.54403	7.29671	7.94809	7.46642	7.48821
BCMO1	3.60867	1.4204	2.71413	1.19345	2.03338
BCO2	0.86723	0.465759	1.377	0.946082	1.43965
BCOR	5.74287	4.97652	5.21595	5.26786	4.83625
BCORL1	5.17002	2.90994	3.83133	3.20738	2.95228
BCR	5.49868	5.69575	5.53543	5.41089	4.95149
BCS1L	3.90792	3.80276	3.77533	3.7169	3.74141
BDH1	6.08126	4.16949	5.18574	5.08083	4.76182
BDH2	4.92729	4.35553	4.36623	5.11337	5.03894
BDKRB1	0.255705	1.35743	1.19126	0.599124	0.733719
BDKRB2	4.55426	5.35923	5.07657	4.69864	4.67401
BDNF	0.905071	2.47833	2.40011	1.79536	1.65741
BDP1	4.72794	5.19786	5.66191	5.09611	5.50687
BEAN1	1.26659	2.75569	1.13617	2.04972	1.34869
BECN1	6.81879	6.64927	6.90377	6.43304	6.61238
BEGAIN	0.368354	0.251594	0.484726	0.825537	0.634532
BEND3	3.31741	2.58296	3.35232	2.35568	3.20653
BEND4	0.195901	0.0539515	0.0405739	0.783008	0.288032
BEND5	0.661529	0.878369	1.01922	1.25698	1.34869
BEND6	0.522375	2.63698	1.67638	1.87851	2.33135
BEND7	3.92643	2.50763	2.63021	3.23131	2.73006
BEST1	3.01401	3.77492	3.46094	3.15831	3.42261
BEST2	0.0682991	0	0.262626	0	0.0775758
BEST3	0.368354	0.0539515	0.155868	0.0724209	0.0775758
BEST4	0.421542	0.425394	0.0405739	0.141379	0
BET1	5.1386	4.59727	4.49955	4.73535	5.77774
BET1L	6.05835	6.78856	5.95841	5.56316	5.64707
BET3L	0	0.0539515	0.455015	0.0724209	0.413009
BEX1	0.368354	0.251594	0.155868	0.270132	0
BEX2	1.66975	1.09972	3.43073	2.50707	3.3226
BEX4	3.28907	4.73575	5.69803	5.00884	5.16425
BEX5	1.69157	1.02064	1.7145	1.31783	2.16361
BFAR	6.43655	6.89493	6.28931	6.63036	6.88338
BFSP1	1.91202	1.73308	1.19126	1.58866	1.60597
BFSP2	0.421542	0.156155	0.296525	0.946082	0.870779
BGLAP	0.0682991	0.0539515	0.0405739	0	0
BGN	6.53939	9.35086	8.41842	8.80187	8.0981
BHLHA15	1.83569	0.817286	0.597804	0.946082	0.634532
BHLHB9	3.2819	1.88963	2.79343	1.93786	2.05272
BHLHE22	1.08068	2.01733	2.73899	2.81211	2.50987
BHLHE40	6.93652	8.10972	7.83442	7.76571	7.32632
BHLHE41	5.03788	6.14116	4.35823	5.41959	4.5262
BHMT	0.195901	0.156155	0.22791	0.207192	0.151192
BHMT2	1.23722	1.31387	1.89129	1.95712	1.46873
BICC1	2.1354	4.15413	3.7873	3.68838	3.52309
BICD1	2.89682	3.06249	2.09765	3.24704	2.85649
BICD2	4.16345	5.28503	4.85987	4.83499	4.73214
BID	5.74418	5.5787	5.45797	5.67496	6.02908
BIK	4.79498	4.46662	4.41141	4.64622	5.01695
BIN1	5.5064	4.9031	5.8463	5.44026	5.02921
BIN2	4.26517	3.78293	4.26713	4.88109	4.25282
BIN3	4.5393	5.09706	5.26172	4.99027	4.82786
BIRC2	6.68516	6.68016	6.45419	6.4586	7.10683
BIRC3	6.46137	6.54127	7.42718	6.50103	7.32085
BIRC5	5.64842	5.17369	5.89067	5.66182	6.44592
BIRC6	6.92276	6.68444	6.39723	6.45267	6.38619
BIRC7	0.0682991	0.297046	0.869605	1.1606	0.913718
BIVM	3.65383	3.30427	3.65309	3.82041	4.08452
BLCAP	6.33538	6.66723	6.56003	6.12041	6.02052
BLK	2.2864	0.156155	0.800409	2.04972	1.57955
BLM	3.75053	3.53992	4.28624	3.76686	3.54374
BLMH	4.99026	5.19185	5.09113	5.04977	4.89368
BLNK	4.95687	4.38477	4.43823	5.32826	4.56375
BLOC1S1	3.60293	2.93171	2.49805	3.25484	3.87235
BLOC1S2	5.34197	5.22162	5.34507	5.89809	6.2208
BLOC1S3	3.48919	3.36955	3.55147	3.45773	2.73006
BLVRA	4.7874	4.85262	4.40171	5.50056	5.05581
BLVRB	5.8619	6.1396	6.41904	6.59392	6.70467
BLZF1	4.97032	5.35789	5.36817	5.39861	5.83331
BMF	4.99246	4.8469	4.59117	5.38978	4.51579
BMI1	1.55542	1.17469	1.19126	1.87851	1.34869
BMP1	3.89857	6.69509	5.54955	5.33747	5.07485
BMP2	3.68679	3.98044	4.88515	3.33062	4.36537
BMP2K	4.10369	4.07806	4.19707	4.77115	4.67401
BMP3	0.13351	0.0539515	1.22686	0.739187	0.413009
BMP4	3.83137	4.20271	3.76629	3.41659	3.29038
BMP5	1.40507	0	0.0405739	0	0.288032
BMP6	5.58135	4.9887	4.93039	5.22084	4.83904
BMP7	3.62009	1.6826	1.377	2.55841	2.77732
BMP8A	2.40999	5.07277	4.41912	3.81515	3.51614
BMP8B	1.57902	2.45847	1.48385	1.91835	1.55263
BMPER	1.40507	1.29158	0.752362	1.02119	0.733719
BMPR1A	5.67605	5.12254	5.48945	5.49563	5.8375
BMPR1B	0.13351	1.15013	0.42468	0.946082	0.780868
BMPR2	6.62762	6.99054	6.81226	6.69773	6.68078
BMS1	6.07401	5.8647	6.08686	5.8002	5.75726
BMX	1.73424	1.44079	0.935634	1.53841	1.43965
BNC1	0	0.0539515	0.0405739	0.141379	0.0775758
BNC2	2.74859	4.49615	3.73573	3.90217	3.80552
BNIP1	3.92183	4.07153	4.3939	4.2177	5.07011
BNIP2	5.20836	5.34442	5.08022	5.62316	5.39389
BNIP3	4.63248	3.81062	4.53193	3.88719	3.99238
BNIP3L	6.11798	7.03104	7.04414	6.85933	7.4568
BNIPL	0.616619	0.0539515	0.0800378	0.38833	0.0775758
BOC	3.05666	3.53518	3.47581	3.63558	2.93153
BOD1	5.59733	5.59813	5.50313	5.68366	6.70467
BOD1L	5.46899	5.581	5.81521	5.44368	5.43131
BOK	4.95236	5.72618	5.12218	5.1452	4.8446
BOLA1	3.64826	3.01568	3.14466	3.54304	3.75918
BOLA3	4.01129	3.6622	4.23908	4.15654	5.07011
BOP1	5.41592	5.22897	5.89414	5.26979	5.01941
BORA	5.91618	4.06826	5.01045	4.3763	4.83066
BPGM	3.99822	5.07277	4.57572	4.59182	4.92812
BPHL	4.97922	3.54934	3.43454	4.10568	4.257
BPI	0	0.425394	0.513837	0.0724209	0.413009
BPIFA2	0	0	0	0	0
BPIFB1	6.41786	0.848151	0	0.783008	1.21775
BPIFB4	0.0682991	0.156155	0.0405739	0.207192	0.0775758
BPNT1	6.27434	5.82743	5.88511	5.79619	6.34659
BPTF	6.31444	6.0303	6.18345	5.91665	5.769
BRAF	3.16979	2.77188	3.14931	2.66764	3.00287
BRAP	4.5602	4.68537	4.59117	4.58565	4.32618
BRAT1	5.23832	4.6198	4.67088	4.83499	4.36537
BRCA1	5.06738	3.99085	4.86835	4.61018	4.38458
BRCA2	3.89857	3.3427	3.80508	3.88719	3.79407
BRCC3	6.61839	5.02966	6.16292	5.44879	5.63909
BRD1	5.26585	5.11145	5.46823	4.90359	4.79665
BRD2	7.91448	8.0504	7.78807	7.56815	7.39611
BRD3	5.46899	5.6505	5.45516	5.22283	5.30798
BRD4	5.55481	5.58215	5.85841	5.6735	5.35157
BRD7	6.38392	5.84188	5.34709	5.86662	5.67073
BRD8	5.58427	5.44754	5.71301	5.63517	5.5619
BRD9	5.18932	5.37123	5.65784	5.33564	5.20154
BRE	5.72182	5.36057	5.02568	5.13889	4.68024
BRF1	3.99822	4.23226	4.2521	4.03496	3.58417
BRF2	3.87493	4.06498	4.19483	3.89719	4.13529
BRI3	6.4154	6.48592	6.27024	6.61528	6.49799
BRI3BP	3.51389	3.25904	3.75414	3.29323	3.70521
BRIP1	3.63706	2.62812	3.52669	3.06378	3.19787
BRIX1	5.42408	5.14601	5.97748	5.33747	5.7922
BRK1	7.08506	7.03356	7.00783	7.55912	7.79281
BRMS1	5.54286	5.70842	6.13976	5.72215	5.49101
BRMS1L	2.99659	3.17633	2.99269	3.36706	3.82814
BROX	5.15243	4.88832	4.95315	5.00422	4.891
BRP44	7.16862	5.79513	6.90239	6.5691	7.36454
BRP44L	6.19732	5.93288	6.79087	6.58621	7.51635
BRPF1	3.92643	4.21756	4.26499	4.29161	3.6235
BRPF3	6.32058	5.47869	5.55656	4.99027	4.94374
BRS3	0	0	0.0405739	0	0.0775758
BRSK1	0.747359	0.817286	0.978032	0.599124	1.03536
BRSK2	2.47433	2.13464	3.31972	2.55841	2.19875
BRWD1	5.41099	4.70868	4.69013	4.99027	4.96431
BRWD3	5.68151	4.17254	5.09956	4.17722	4.65516
BSCL2	1.45695	1.79775	1.46906	1.53841	1.60597
BSDC1	5.75199	6.20291	6.15601	5.71085	5.64388
BSG	8.42319	8.75692	8.14178	8.06982	7.91573
BSN	0.255705	0.251594	0.393692	0.330441	0.288032
BSND	0.13351	0	0.0405739	0	0
BSPRY	5.07777	4.60858	4.37816	4.26868	4.31019
BST1	2.57166	3.18239	2.44614	3.73932	3.3463
BST2	5.61599	6.66994	7.61479	6.6475	6.89146
BTAF1	4.977	4.53461	4.83702	5.11766	4.81376
BTBD1	6.56842	6.78358	6.6169	6.72957	6.82974
BTBD10	5.87149	6.53773	5.36118	5.84611	6.11323
BTBD11	0.313129	1.55745	0.677152	0.739187	1.03536
BTBD16	0.86723	0.993286	0.296525	1.02119	1.03536
BTBD17	0	0	0.0800378	0	0.0775758
BTBD18	0.0682991	0.105958	0.118451	0.0724209	0.0775758
BTBD19	0.421542	1.576	0.752362	1.28773	0.995941
BTBD2	5.9685	5.51881	5.48211	5.46401	4.93335
BTBD3	5.58573	6.03617	5.51667	5.67641	5.80935
BTBD6	5.11255	5.39233	5.06186	5.16397	4.84182
BTBD7	5.13462	5.02629	4.91683	4.63729	4.74111
BTBD8	0.616619	0.720519	0.484726	0.330441	0.528018
BTBD9	4.70667	4.58587	4.56011	4.15237	4.2147
BTC	2.22788	1.12515	1.82315	0.866848	1.91156
BTD	3.89857	4.21164	3.85712	4.07517	4.16225
BTF3	8.4854	8.82323	9.10764	9.06755	9.3342
BTF3L4	5.37605	5.50435	5.18235	5.81346	6.83464
BTG1	7.06431	7.04941	7.16434	7.32906	7.60621
BTG2	7.21172	5.7189	5.90516	6.36799	6.05089
BTG3	4.4429	4.34475	3.91827	4.11429	4.71707
BTK	4.16735	3.60009	3.72953	5.32085	4.47695
BTLA	2.18238	0.34111	1.03938	2.04972	2.12758
BTN1A1	1.20724	0.251594	2.19971	2.10256	1.55263
BTN2A1	5.44991	5.6851	5.65049	5.2851	5.24632
BTN2A2	3.94472	3.77492	4.06808	4.38699	4.15332
BTN3A1	6.05625	6.58029	6.15947	6.27802	6.46409
BTN3A2	6.69869	6.83022	6.62609	6.69415	6.65571
BTN3A3	5.41592	6.46367	6.14209	6.15209	6.01929
BTNL3	5.33505	4.56279	5.60641	4.28019	4.77061
BTNL8	6.18295	6.64543	6.38251	5.93498	5.77919
BTNL9	2.70635	2.07065	2.39229	2.53297	1.73128
BTRC	4.46207	4.46163	4.2714	4.53208	4.29809
BUB1	5.47686	4.96072	5.84773	5.41959	5.69401
BUB1B	4.46524	4.26694	4.82255	4.55754	4.41851
BUB3	6.74703	6.01593	6.06552	6.56047	6.54142
BUD13	4.68236	4.5558	4.62492	4.58565	4.52966
BUD31	6.32495	5.87598	5.94579	6.20237	6.82413
BVES	1.40507	2.24313	1.27866	1.45959	1.89022
BYSL	4.55723	4.69601	4.58433	4.33274	4.31019
BZRAP1	2.22788	1.09972	1.2616	1.31783	1.37965
BZW1	8.53036	8.80171	8.72158	8.63573	9.32467
BZW2	6.87826	6.10727	6.41615	6.69271	7.02719
C10orf10	5.42896	6.77858	5.62903	7.08123	5.80508
C10orf103	1.37842	0.817286	0.624741	1.09258	0.413009
C10orf105	0.255705	0.425394	0.727725	0.946082	0.471659
C10orf107	0.368354	0.0539515	0.329647	0.207192	0.0775758
C10orf108	3.25285	2.57375	2.36858	1.97612	2.43815
C10orf11	2.60653	1.88963	1.49849	2.76918	2.23306
C10orf111	0.255705	0.383867	0.296525	0.0724209	0.0775758
C10orf113	0	0.0539515	0	0	0
C10orf114	0.313129	0.425394	0.329647	0.330441	0.288032
C10orf116	5.56223	5.02629	5.6431	6.30175	6.24936
C10orf118	5.68695	5.22015	5.05569	5.09393	5.27748
C10orf12	2.65175	2.09659	2.28662	2.15352	1.97376
C10orf125	3.93103	3.1142	3.49053	4.31792	4.36537
C10orf128	1.60224	2.21972	1.5556	3.07263	2.82309
C10orf131	0.0682991	0.105958	0.0800378	0	0.351873
C10orf136	0.13351	0	0.0800378	0	0
C10orf137	4.0666	3.91998	4.14685	4.11857	4.30214
C10orf140	0.13351	0.425394	0.262626	0.38833	0.288032
C10orf2	3.85573	3.72591	3.89633	4.16898	3.40014
C10orf25	2.3148	2.14711	2.3117	2.23466	2.14571
C10orf26	5.67194	6.31763	5.89137	6.35715	5.98572
C10orf28	4.5089	4.3874	4.21933	4.50617	4.07981
C10orf32	4.34993	4.55813	4.68854	4.92576	5.45149
C10orf35	2.91548	2.37615	2.80525	2.03167	2.49581
C10orf46	5.69507	5.64721	5.60218	5.61106	5.79076
C10orf47	3.07338	3.22417	3.63995	3.13314	3.01277
C10orf54	6.22564	7.25305	6.85697	7.12551	6.67377
C10orf55	3.95828	6.25494	4.50862	5.40739	5.15756
C10orf67	0.195901	0.105958	0.118451	0.141379	0
C10orf68	0.195901	0.34111	0.192338	0.38833	0.221234
C10orf71	0	0	0.155868	0	0
C10orf76	5.14058	5.15684	5.02821	5.14939	4.91497
C10orf81	4.98585	3.63148	4.75405	3.8361	3.96202
C10orf82	0.705082	0.156155	0.22791	0	0
C10orf88	3.24549	2.6192	2.54111	2.75824	3.36962
C10orf90	0	0.204663	0	0	0.0775758
C10orf91	0.13351	0.0539515	0.155868	0	0.151192
C10orf95	1.96672	1.19884	1.73936	2.04972	2.28304
C10orf99	4.12389	1.55745	0	0	0.733719
C11orf1	4.97477	4.53461	4.33599	4.99493	5.23367
C11orf10	5.3811	5.66032	5.61651	5.48406	6.21544
C11orf16	0.13351	0.465759	0.155868	0	0.221234
C11orf2	6.24697	6.30656	6.62609	6.37606	5.89622
C11orf20	0	0.204663	0.192338	0.207192	0
C11orf21	0.788433	0.848151	0.846907	1.51261	1.03536
C11orf24	5.07777	5.97544	5.99371	5.32085	5.3613
C11orf30	4.01562	4.13549	4.52836	4.05297	4.31019
C11orf31	5.55333	5.5913	5.19363	5.57256	6.51203
C11orf34	0	0.251594	0	0	0.0775758
C11orf35	2.03658	2.43832	0.727725	1.37622	0.995941
C11orf41	1.85516	2.46843	0.978032	1.34732	1.5252
C11orf42	0	0.156155	0.0800378	0	0.0775758
C11orf45	1.96672	1.69962	1.81148	2.08516	1.63192
C11orf46	4.62399	5.11938	4.87817	4.94999	5.53465
C11orf48	5.26948	5.16759	5.63567	5.22482	5.86374
C11orf49	5.0632	5.21424	5.68689	4.89113	4.88561
C11orf51	4.94329	4.72124	5.5877	5.26786	5.74096
C11orf53	2.49929	0.652203	1.19126	0.599124	0.826524
C11orf54	5.76876	5.83996	5.40262	5.5927	6.45503
C11orf57	5.20836	5.20085	5.20484	5.28129	5.582
C11orf58	8.04811	8.3945	8.14046	7.91626	8.7147
C11orf61	2.2864	2.6192	3.09737	2.66764	2.99289
C11orf63	2.18238	1.59432	1.29553	1.70713	1.37965
C11orf65	0.0682991	0	0.22791	0.141379	0.528018
C11orf67	3.59716	3.50645	3.23047	3.42353	3.40767
C11orf68	4.61831	5.19786	4.77073	4.66975	4.41851
C11orf70	1.14535	1.17469	0.677152	1.25698	2.21601
C11orf71	1.96672	2.07065	1.99816	2.03167	2.57819
C11orf73	4.93417	4.96777	5.27559	5.22283	6.1741
C11orf74	3.1304	3.87573	3.81972	3.82041	4.67713
C11orf75	4.56612	4.26408	4.56707	4.80873	4.8775
C11orf80	4.44932	4.29521	3.91282	4.48311	4.41478
C11orf82	3.30331	2.88782	3.58271	3.50429	3.57082
C11orf83	4.40709	3.9523	4.88933	4.53849	5.13733
C11orf84	3.62009	3.61362	3.31972	3.45096	2.97273
C11orf85	0.13351	0.105958	0.0405739	0.141379	0.0775758
C11orf86	3.58555	2.56449	2.9771	4.14819	4.09388
C11orf87	0	0.0539515	0.0405739	0	0
C11orf88	0.0682991	0	0	0	0
C11orf9	5.92772	6.74258	6.70197	6.25875	6.06643
C11orf91	0.13351	0.965403	0.0800378	0.141379	0.582258
C11orf92	3.9172	1.24596	1.51298	1.75192	2.37809
C11orf93	3.51389	1.87472	2.19073	2.31148	2.29933
C11orf94	0.0682991	0.156155	0	0	0.0775758
C11orf95	3.77628	4.17254	3.78133	3.64748	3.62996
C11orf96	3.20055	4.63978	3.28637	4.10136	3.30658
C12orf10	4.86145	4.77041	4.7887	4.66683	4.81092
C12orf23	5.57256	6.2926	5.94712	5.56473	6.49358
C12orf26	3.84603	2.82715	2.77551	3.20738	3.39257
C12orf29	4.69051	4.13861	4.40365	4.36193	5.71084
C12orf32	5.37605	3.94875	4.42871	4.25318	4.61018
C12orf34	3.0899	1.31387	1.83473	1.43233	1.40996
C12orf35	6.32669	6.11522	6.40357	6.44161	6.3919
C12orf36	4.55426	3.5016	6.19473	3.09018	5.4071
C12orf39	0	0	0.0800378	0	0
C12orf4	5.23461	4.3689	4.50318	4.88863	5.08897
C12orf42	0.255705	0	0	0.141379	0.0775758
C12orf43	3.38592	3.60009	3.40765	3.25484	3.46653
C12orf44	5.62877	5.64941	5.23356	5.12832	5.12824
C12orf45	3.1304	3.00202	3.46467	3.37424	4.17994
C12orf49	4.97922	4.86399	4.36623	4.82978	4.67089
C12orf5	5.08397	4.20867	4.56533	4.50943	4.51927
C12orf50	0	0	0	0	0
C12orf51	4.97922	4.87901	5.09354	4.79542	4.52274
C12orf52	4.11987	4.01145	3.91282	3.79923	3.88858
C12orf53	0.421542	0.251594	0.393692	0.0724209	0.351873
C12orf54	0	0	0.0405739	0	0
C12orf56	0	0	0	0	0
C12orf57	5.63582	5.61617	5.49311	5.70374	6.76673
C12orf59	0.368354	1.24596	1.15477	2.29644	1.89022
C12orf60	0.47284	0.720519	0.846907	0.783008	1.82424
C12orf61	0.421542	0.993286	0.70266	0.739187	0.351873
C12orf65	4.00259	3.49674	3.65636	3.73932	3.79407
C12orf66	3.32441	2.51726	2.11676	2.49395	2.56478
C12orf68	0.661529	1.4204	0.846907	0.497573	0.221234
C12orf69	0.13351	0	0	0	0
C12orf70	0.13351	0.251594	0.362025	0.207192	0.582258
C12orf71	0.0682991	0.0539515	0	0	0
C12orf73	2.77948	2.72276	2.76949	2.57096	3.37731
C12orf74	0.255705	0.156155	0.0800378	0.270132	0.151192
C12orf75	5.99506	6.91329	6.58939	6.22935	6.71305
C12orf76	2.00207	2.42814	2.17259	2.26588	2.37809
C13orf33	2.39677	4.98175	3.56891	4.23358	4.24444
C14orf1	5.47686	5.16759	5.1491	5.11123	5.10295
C14orf101	4.43322	3.63148	3.77232	3.80986	4.0172
C14orf102	3.36571	3.34811	3.59298	3.53024	3.17157
C14orf105	0.421542	2.07065	1.89129	1.63722	2.09064
C14orf109	4.18669	4.09102	4.17218	4.76843	5.16425
C14orf118	2.97895	3.06906	2.99269	3.5683	2.94194
C14orf119	6.06045	6.06191	5.842	6.03691	7.02597
C14orf126	4.3117	3.6622	3.64982	4.22566	4.64245
C14orf129	7.51794	7.62741	7.35762	7.47103	8.99282
C14orf132	2.77948	4.09102	3.68863	3.73375	3.44474
C14orf133	4.62115	4.85071	4.65463	4.63431	4.85013
C14orf135	4.39051	4.80622	4.69649	4.69291	4.73813
C14orf142	3.92183	3.53518	4.04832	4.40112	5.38438
C14orf149	1.50702	2.8502	2.09765	2.8538	2.59148
C14orf159	4.39384	4.96072	5.06186	5.18249	4.7909
C14orf162	0	0	0	0	0
C14orf166	6.96983	6.89585	7.02436	6.86316	7.24143
C14orf166B	0	0.0539515	0.0800378	0.141379	0
C14orf169	3.03975	3.17023	3.47951	3.36706	3.21514
C14orf176	3.52	2.73932	3.14931	3.0278	2.61768
C14orf178	1.55542	1.31387	1.59699	1.22556	1.49725
C14orf182	0.86723	0.465759	0.42468	0.443986	1.03536
C14orf183	0	0	0	0	0.0775758
C14orf2	5.98516	5.81772	6.20145	6.39295	7.16519
C14orf21	3.69221	3.71339	4.07298	3.53024	3.17157
C14orf28	2.46169	2.31117	2.12621	2.57096	2.59148
C14orf37	0.788433	2.52683	2.55518	2.54574	2.33135
C14orf38	0.941945	0.785746	0.70266	0.693993	1.5252
C14orf43	4.46524	5.03638	4.86553	4.81666	4.49826
C14orf45	3.10624	2.88782	2.48341	3.03688	3.02262
C14orf49	1.6251	1.84442	1.39276	2.17012	1.5252
C14orf55	0	0	0.118451	0.0724209	0.288032
C14orf64	0.570267	0.156155	0.393692	0.38833	0.826524
C14orf79	3.25285	3.31535	3.15394	2.8843	2.95228
C14orf80	3.15416	3.48697	3.57583	3.20738	2.49581
C14orf93	3.12239	3.17633	2.9771	3.40962	3.06132
C15orf17	4.5089	5.0246	4.63323	4.88109	4.68645
C15orf23	4.14381	3.84162	4.46829	4.12709	4.39976
C15orf24	5.58573	6.01763	5.90585	5.94225	6.45321
C15orf26	0	0.34111	0.0405739	0	0.221234
C15orf27	0.616619	0.383867	0.823845	0.825537	0.288032
C15orf29	4.48411	4.6018	4.84563	4.81666	5.98572
C15orf33	2.38343	1.84442	1.7997	1.8166	2.03338
C15orf37	2.38343	2.53634	2.73282	2.53297	2.76565
C15orf38	3.47668	3.41664	3.44592	3.70556	3.19787
C15orf39	4.80252	5.44123	5.61062	5.09393	5.07485
C15orf40	4.69592	4.42883	4.35421	4.58874	5.1145
C15orf41	2.97005	2.21972	2.66955	2.49395	2.63061
C15orf42	2.90618	2.73932	3.52311	3.06378	2.40844
C15orf44	5.34541	5.19786	4.99891	4.91841	5.03894
C15orf48	7.86883	6.03534	7.02941	5.83053	7.73525
C15orf52	3.50159	4.2264	2.70784	2.92398	2.68119
C15orf53	0	0	0.155868	0.0724209	0.221234
C15orf54	0	0.425394	0.0405739	0.0724209	0.288032
C15orf55	0	0	0	0	0
C15orf56	0.313129	0.0539515	0	0.141379	0.151192
C15orf57	4.5453	4.0748	3.97694	4.61322	5.21233
C15orf58	1.66975	2.3867	1.70191	1.87851	1.93259
C15orf59	0.661529	1.17469	1.03938	1.05733	0.471659
C15orf60	0	0	0	0	0
C15orf61	2.57166	2.67191	2.89096	2.64407	3.24906
C15orf62	1.6251	1.22259	0.677152	0.825537	0.955415
C15orf63	0	0	0.0405739	0	0
C16orf13	4.58373	4.50828	4.51942	4.7015	4.42965
C16orf3	0.0682991	0	0.0405739	0.0724209	0
C16orf42	5.21967	5.36591	5.01681	4.87097	4.46617
C16orf45	3.37248	4.53698	3.76023	4.74923	3.99238
C16orf46	1.20724	1.15013	0.913959	0.549242	1.03536
C16orf48	3.43848	3.49186	3.36035	2.94342	2.93153
C16orf5	4.84694	4.71706	5.03826	4.37272	4.21899
C16orf52	3.18525	3.73005	3.20392	3.25484	3.76506
C16orf53	5.41592	5.53787	5.37413	5.45388	5.06298
C16orf54	2.71703	1.6826	2.43096	3.00022	2.63061
C16orf55	2.1032	2.00369	2.18169	2.4807	1.99391
C16orf57	5.31587	5.34848	5.28407	4.99726	4.97195
C16orf58	6.50899	6.71668	6.3987	6.24901	6.15298
C16orf59	2.27199	2.3222	2.66955	2.23466	1.89022
C16orf62	4.24686	5.25512	5.20484	5.24454	4.88021
C16orf7	3.55612	3.70076	3.33611	3.72254	3.42261
C16orf70	4.3292	4.5227	4.34614	4.58874	4.09388
C16orf71	0.570267	0.817286	0.677152	0.443986	0.684978
C16orf72	5.89871	6.28979	5.93909	5.7514	5.96546
C16orf73	0.570267	0	0.0800378	0.141379	0.351873
C16orf74	0.9779	1.33581	0.42468	1.09258	0.995941
C16orf79	1.69157	1.5003	1.97741	2.08516	1.57955
C16orf80	5.14256	4.84116	4.89625	4.84019	4.90702
C16orf86	0.905071	1.09972	1.19126	1.7297	0.955415
C16orf87	3.20055	2.82715	2.43857	3.18306	2.75388
C16orf88	4.7874	4.79438	4.6132	4.84536	4.82505
C16orf89	1.73424	0.34111	0.296525	1.02119	1.31706
C16orf90	0	0	0	0	0
C16orf91	3.91257	3.85688	3.82554	4.01672	4.14883
C16orf93	1.45695	1.576	1.6892	1.91835	1.49725
C16orf95	1.37842	1.5003	1.15477	1.05733	1.63192
C16orf96	0.0682991	0	0	0.141379	0
C17orf100	1.87436	2.3867	1.75163	1.8166	2.09064
C17orf101	4.6493	4.81796	4.76165	4.51594	4.12162
C17orf103	4.09553	3.64032	3.09737	3.46448	2.74202
C17orf104	0.195901	0.251594	0.296525	0.549242	0.351873
C17orf107	1.57902	1.82903	0.998773	1.45959	1.03536
C17orf108	3.87493	2.73932	2.58977	3.0459	3.4374
C17orf109	2.43607	2.3222	1.83473	1.79536	2.0718
C17orf110	2.595	2.97431	2.55518	2.66764	3.12665
C17orf28	6.47007	6.38955	7.22528	6.16353	6.07473
C17orf39	3.94472	3.57263	3.29896	3.61754	3.13575
C17orf47	0.421542	0.34111	0.22791	0.141379	0.151192
C17orf48	3.7401	3.06906	3.07313	3.65928	3.85041
C17orf51	2.51161	3.10144	3.02338	2.4807	2.14571
C17orf53	2.66284	1.69962	2.74515	2.45384	1.75509
C17orf56	3.62009	3.48206	3.63333	3.61147	3.65548
C17orf57	2.01943	1.6826	1.51298	1.6609	1.57955
C17orf58	2.87791	2.71441	2.20864	2.96261	3.00287
C17orf59	4.20197	3.48697	3.40765	3.91207	2.93153
C17orf61	4.60687	3.19446	3.28637	3.91207	5.15533
C17orf62	5.23646	5.61617	5.14562	5.51525	4.98207
C17orf63	4.92729	4.79438	4.79019	4.47311	4.28997
C17orf64	0	0.0539515	0	0.0724209	0
C17orf65	2.62932	2.08368	2.17259	2.01339	1.68245
C17orf66	0	0	0.0800378	0.270132	0
C17orf67	1.08068	1.48073	1.66345	1.70713	1.89022
C17orf69	0.661529	0.878369	0.513837	0.693993	0.471659
C17orf70	4.44932	4.73781	4.55487	4.4427	4.00236
C17orf72	3.58555	3.84927	3.3842	4.27253	4.08452
C17orf75	4.65486	3.96644	4.12579	4.2177	5.12139
C17orf77	0.195901	0	0	0	0.0775758
C17orf78	4.1118	0.204663	2.12621	0.783008	1.25162
C17orf79	4.61546	4.47158	4.76317	4.75749	5.35157
C17orf80	4.62965	4.53934	4.24126	4.33642	4.81092
C17orf81	5.0922	4.66384	4.65136	4.72134	4.891
C17orf82	0.0682991	0.156155	0.296525	0	0.0775758
C17orf85	5.46741	4.7924	5.03701	4.91102	4.94633
C17orf89	3.01401	2.98823	3.43454	3.31578	3.37731
C17orf90	3.47038	3.40631	3.09255	3.27032	3.29038
C17orf96	3.75053	1.53865	1.77587	1.83753	1.55263
C17orf97	3.27469	2.90994	2.69519	2.8015	2.95228
C17orf99	0.0682991	0.105958	0.155868	0	0.351873
C18orf1	4.31521	4.7542	4.72322	4.69004	4.6957
C18orf21	3.44492	3.86822	3.77833	3.8922	4.40353
C18orf25	4.18669	4.62204	4.64808	4.59797	4.42965
C18orf32	0.255705	0.465759	0.296525	0.330441	0.582258
C18orf34	0.661529	0	0.0405739	0.549242	0.733719
C18orf54	1.77568	2.05751	1.88016	1.85816	2.24992
C18orf56	1.93048	2.01733	2.66955	1.83753	2.45278
C18orf8	4.92729	5.06786	5.38402	4.93063	5.19285
C19orf10	6.35687	6.96172	6.50537	6.67901	6.83324
C19orf12	3.96277	4.52747	3.76023	4.56383	4.4407
C19orf18	0.13351	0.543251	0.362025	0.270132	0.288032
C19orf21	8.15184	8.06505	8.32616	7.13717	7.37994
C19orf24	4.18284	4.30637	4.2369	3.96058	4.05125
C19orf25	3.75572	4.10706	4.06317	3.91699	4.29403
C19orf26	0	0.204663	0.118451	0.141379	0.288032
C19orf29	3.70299	3.98392	3.90734	3.61147	3.48088
C19orf33	7.13915	7.67311	7.12714	7.36058	9.19469
C19orf35	0.421542	1.04748	0.823845	0.739187	0.351873
C19orf38	1.14535	1.5003	1.27866	1.87851	1.46873
C19orf40	1.94872	2.01733	1.2616	1.43233	1.11111
C19orf42	5.73895	6.01167	6.0376	5.88055	6.74906
C19orf43	5.71252	6.07339	6.13039	6.21642	5.78932
C19orf44	3.33138	3.432	3.62001	3.2154	2.92105
C19orf45	1.75511	0.936971	1.19126	1.1606	1.07373
C19orf46	2.83934	2.24313	1.32867	1.93786	1.99391
C19orf47	3.59137	3.81843	3.93988	3.49773	3.61702
C19orf48	5.37437	4.40308	5.12808	4.74369	4.86114
C19orf51	0.47284	0.686765	0.570355	0.270132	0.221234
C19orf52	3.33138	3.81062	3.82554	3.41659	3.45931
C19orf53	5.74678	5.79215	5.93305	5.96501	6.61156
C19orf54	3.76089	3.12053	3.51594	3.40962	2.60464
C19orf55	2.22788	1.64793	1.56953	1.56376	2.26657
C19orf57	1.26659	0.543251	1.13617	0.907009	0.780868
C19orf59	1.37842	2.77991	2.40011	1.99488	3.50916
C19orf6	5.92542	6.54245	6.32567	6.1268	5.85551
C19orf60	3.21569	3.35887	3.39206	4.14819	3.50916
C19orf63	6.65633	7.04276	6.63564	6.78585	6.39285
C19orf66	4.56316	5.85048	6.0923	5.39509	5.39199
C19orf69	1.11338	0.425394	0.891952	0.38833	0.471659
C19orf70	5.02289	5.21127	5.08992	5.37554	5.78354
C19orf71	1.26659	1.84442	2.19971	1.58866	1.65741
C19orf73	0.828369	0.297046	0.393692	0.38833	0.870779
C19orf76	0.747359	0.58049	0.869605	0.946082	0.634532
C19orf77	5.19123	4.15722	6.31796	4.52887	5.41459
C19orf79	4.77213	4.78044	4.77524	4.98324	6.2525
C19orf80	0.0682991	0.0539515	0.22791	0.0724209	0.151192
C19orf81	0.255705	0.0539515	0	0	0.151192
C1D	5.12463	4.89203	4.3134	4.89613	6.23462
C1GALT1	6.49044	5.98502	5.95377	5.90307	6.18838
C1GALT1C1	6.58235	5.64502	5.68769	5.60953	6.21544
C1orf100	0.0682991	0	0.0405739	0	0
C1orf101	0.522375	0.425394	0.22791	0.647338	0.288032
C1orf105	0.905071	0	0	0	0
C1orf106	7.52707	7.10877	7.00559	6.39206	6.45957
C1orf109	3.74533	3.5587	3.64982	3.69413	3.81121
C1orf110	0.0682991	0.425394	1.43902	0.0724209	1.18307
C1orf111	0	0	0	0	0
C1orf112	3.83627	3.41664	4.2799	4.15237	4.37308
C1orf114	1.50702	0.251594	0.998773	1.31783	1.21775
C1orf115	5.99067	4.79041	5.50131	4.42897	4.63284
C1orf116	6.42439	7.06838	6.36215	6.27034	6.08416
C1orf122	4.01994	4.69389	4.1092	3.74487	4.17994
C1orf123	4.52722	4.73575	4.41912	4.92086	4.81376
C1orf124	4.02424	4.04846	3.67581	4.08832	4.24444
C1orf127	1.08068	0.383867	0.542373	1.22556	0.733719
C1orf130	1.9845	0.965403	0.0800378	0.207192	0.582258
C1orf131	4.96585	4.43647	4.54961	4.98558	5.12824
C1orf133	1.45695	1.90439	1.66345	1.99488	2.03338
C1orf135	2.46169	1.78185	2.34448	1.97612	2.12758
C1orf144	7.07576	7.15115	7.00943	7.06579	7.00192
C1orf146	0	0	0.0405739	0	0
C1orf150	0.195901	0.297046	0.362025	0.38833	0.634532
C1orf159	2.32879	2.77188	2.8516	2.70228	2.40844
C1orf162	2.54794	3.84545	3.40765	4.83759	4.07509
C1orf168	0	0	0	0	0.0775758
C1orf170	1.04723	0.817286	0.597804	0.599124	0.351873
C1orf172	4.19052	3.4472	3.89633	3.2154	3.49509
C1orf173	0.0682991	0	0	0.141379	0
C1orf174	4.65208	4.35822	4.4794	4.83239	5.20371
C1orf177	0.195901	0.156155	0.0800378	0.207192	0.0775758
C1orf180	0.13351	0	0.624741	0.38833	0.0775758
C1orf182	0.255705	0.156155	0.329647	0.739187	0.582258
C1orf186	0.9779	0.383867	0.570355	0.984124	0.528018
C1orf187	0	0.105958	0.362025	0.330441	0.221234
C1orf189	0	0	0.0405739	0.141379	0.0775758
C1orf192	2.6956	2.71441	2.64344	1.85816	2.16361
C1orf194	0	0	0	0	0
C1orf198	5.85587	6.49082	6.15543	6.32509	5.96035
C1orf200	0.0682991	0.0539515	0.22791	0.0724209	0
C1orf201	3.53818	3.37486	2.75737	3.07263	2.53759
C1orf204	3.31741	4.03511	3.34424	4.72976	4.04161
C1orf21	5.94485	5.60266	5.60725	5.571	5.39957
C1orf210	4.85421	4.1166	4.09963	3.76139	4.03676
C1orf212	5.24755	5.47869	5.22917	5.27363	5.84861
C1orf213	0.368354	1.22259	1.20917	1.37622	1.25162
C1orf216	3.47038	4.18166	3.52669	4.03042	3.77091
C1orf220	0.47284	0.105958	0.22791	0.141379	0.528018
C1orf226	4.01129	2.96729	3.74189	2.91416	2.73006
C1orf227	0	0	0	0.0724209	0
C1orf228	0.747359	0.297046	0.296525	1.02119	0.471659
C1orf229	0.828369	0.652203	0.22791	0.38833	0.288032
C1orf233	1.85516	2.46843	1.72698	2.35568	1.70707
C1orf27	5.61456	5.78917	5.54162	5.35028	5.80793
C1orf31	4.7515	4.63094	5.22258	5.37554	6.519
C1orf35	3.54418	3.23004	3.29058	3.22338	3.00287
C1orf38	4.35677	5.12883	4.87677	5.40739	5.09131
C1orf43	8.20898	7.89764	7.83658	8.23866	8.88164
C1orf49	0	0	0.0405739	0	0.151192
C1orf50	3.17754	3.00887	3.09255	3.0459	3.61702
C1orf51	2.05352	2.09659	2.32818	2.37012	2.14571
C1orf52	3.99384	3.67517	3.49419	3.77773	4.61994
C1orf53	1.66975	1.4609	1.6504	1.43233	2.49581
C1orf54	3.13836	3.79486	3.16316	4.4427	5.40334
C1orf55	5.4077	5.00248	5.08265	5.05648	5.13279
C1orf56	3.57972	3.38014	3.20838	3.61147	2.88913
C1orf61	0.705082	0.204663	0.484726	0.330441	0.913718
C1orf63	4.37711	4.02164	4.57572	4.79542	5.01695
C1orf65	0	0	0.118451	0	0
C1orf74	2.95209	2.48816	2.75737	1.99488	2.66871
C1orf85	5.83397	5.89181	5.37016	5.91419	5.76314
C1orf86	4.34649	3.83778	4.02323	3.8922	3.88858
C1orf88	1.37842	1.07384	1.82315	1.34732	2.33135
C1orf9	6.2275	5.72202	5.57308	5.19268	5.79507
C1orf95	1.37842	0.297046	0.513837	1.05733	1.11111
C1orf96	3.52608	3.72174	3.63995	4.28019	4.2147
C1orf98	0.0682991	0.34111	0.0405739	0	0.288032
C1QA	6.20777	7.08993	6.72276	8.00798	7.17625
C1QB	6.68312	7.45108	7.20813	8.5954	7.80533
C1QBP	6.98316	5.98848	6.89723	6.75936	7.40131
C1QC	6.42764	7.23711	6.97974	8.0904	7.37466
C1QL1	0.522375	0	0.597804	0.38833	0.0775758
C1QL3	1.69157	1.12515	1.56953	1.58866	1.55263
C1QTNF1	6.41212	5.84953	4.65952	4.96908	4.81376
C1QTNF2	1.40507	1.79775	1.22686	1.43233	0.955415
C1QTNF3	2.01943	4.11342	2.68882	3.84129	4.40353
C1QTNF4	0	0	0.393692	0.330441	0.0775758
C1QTNF6	3.4954	6.51266	5.30399	5.23471	5.19067
C1QTNF7	1.79596	1.22259	1.6892	2.10256	2.18129
C1QTNF8	0	0.0539515	0	0	0.0775758
C1QTNF9	0.368354	0.105958	0.118451	0.270132	0.221234
C1QTNF9B	0.788433	1.24596	1.11732	1.19345	0.870779
C1R	7.38909	9.25209	8.39416	8.87993	8.23454
C1RL	4.92499	5.12883	4.65626	4.97382	4.85289
C1S	8.18755	9.9161	9.21409	9.78501	9.31856
C2	7.79643	6.11046	6.97157	6.8638	6.36894
C20orf11	6.27344	5.94274	5.94579	5.9662	6.00074
C20orf111	5.80549	5.42596	5.46358	5.30591	6.34463
C20orf112	5.42082	5.2623	5.42865	5.15566	4.78514
C20orf118	4.86625	4.84307	4.574	5.2465	4.81941
C20orf123	0	0.156155	0	0.207192	0
C20orf132	4.07907	4.34204	4.33599	3.90713	3.76506
C20orf141	0	0	0	0.0724209	0
C20orf144	0.368354	0	0	0.0724209	0.0775758
C20orf151	4.37036	1.09972	1.5556	0.693993	1.60597
C20orf152	0	0.0539515	0	0	0.0775758
C20orf160	1.69157	2.34402	1.81148	2.26588	1.95332
C20orf194	3.71369	4.39787	4.43633	4.79275	4.18871
C20orf195	0.255705	0.383867	0.155868	0.38833	0
C20orf196	3.45132	2.30005	2.96661	2.70228	3.45931
C20orf197	0.13351	0.251594	0.192338	0.497573	0.351873
C20orf20	4.65208	4.44659	4.2456	4.1607	4.20176
C20orf202	1.6251	1.04748	1.67638	1.7297	1.99391
C20orf24	1.85516	1.90439	1.95636	2.10256	2.3471
C20orf26	0.255705	0.616792	0.22791	1.6609	0.351873
C20orf27	4.63529	4.41343	4.58604	4.81138	4.36923
C20orf29	3.6649	3.59555	3.78432	3.34531	3.57751
C20orf3	6.74638	6.71039	6.38793	6.63932	6.54313
C20orf30	6.78367	6.75637	6.55523	6.84906	7.1779
C20orf4	5.56519	5.45006	5.58941	5.38268	5.24632
C20orf43	7.10349	6.85512	6.75931	6.80457	6.79572
C20orf54	4.70667	4.8734	4.56185	4.42897	4.08921
C20orf7	3.81655	3.96995	4.3134	4.23752	5.43131
C20orf72	4.96585	4.74603	4.73872	4.85566	4.711
C20orf85	0.47284	0	0	0	0.0775758
C20orf94	1.32359	1.37872	1.51298	1.02119	1.40996
C20orf96	2.32879	2.24313	3.06823	2.83311	2.53759
C21orf119	2.34264	2.88038	2.58292	2.3411	3.20653
C21orf2	3.80158	3.16411	3.30314	3.3083	2.82309
C21orf33	5.79167	5.33219	5.27666	5.70801	5.60183
C21orf37	0	0	0	0	0
C21orf49	1.14535	0.543251	0.22791	1.1606	0.733719
C21orf56	1.85516	2.10939	2.0783	2.18653	2.03338
C21orf58	2.16689	1.74952	1.03938	1.48635	1.5252
C21orf59	6.30916	6.2989	7.0011	5.81874	6.53971
C21orf62	0.0682991	0	0.192338	0.549242	0.0775758
C21orf63	3.23067	3.68802	3.29478	3.51082	3.76506
C21orf67	0.421542	0.543251	0.624741	0.599124	0.780868
C21orf7	3.12239	3.35887	2.58292	3.44415	4.01227
C21orf88	0.255705	0.251594	0.393692	0.549242	0.0775758
C21orf90	0.522375	0.204663	0.651185	0.207192	0.351873
C21orf91	3.94925	3.46224	3.71707	3.98892	4.75888
C22orf13	6.87945	6.51326	6.15601	6.14581	5.89488
C22orf15	1.91202	1.76578	2.30339	2.06755	1.65741
C22orf23	1.60224	1.88963	1.78784	1.7738	1.82424
C22orf24	0.255705	0.251594	0.362025	0.0724209	0.151192
C22orf25	4.6769	4.66601	4.45896	4.91595	4.73214
C22orf26	1.32359	1.98992	1.93499	2.01339	1.70707
C22orf28	7.05013	6.91329	6.71886	6.58852	6.72138
C22orf29	4.03708	3.54934	3.70134	3.63558	3.37731
C22orf31	0.0682991	0.156155	0.0405739	0.549242	0.151192
C22orf32	5.28929	5.01614	5.19363	5.47407	6.11093
C22orf34	0.905071	1.87472	0.624741	0.599124	0.634532
C22orf39	3.99822	3.97695	3.93451	4.33642	4.55021
C22orf40	2.47433	2.76381	2.42331	2.64407	2.69356
C22orf42	0	0	0.0405739	0	0.0775758
C22orf43	0	0.105958	0.0800378	0.0724209	0.151192
C22orf45	0.747359	0.907968	0.651185	1.12699	1.18307
[truncated: 15,146 more rows]

## Sheet: Kidney_Exp
Gene	kidney-1	kidney-2	kidney-3	kidney-4	kidney_pooled
A1BG	3.24684	1.52838	1.88269	2.63583	3.8831
A1CF	5.30209	5.03575	5.78661	5.07021	6.9587
A2LD1	4.06076	3.81502	4.35652	3.59486	4.1364
A2M	7.58209	7.64091	8.01062	7.88473	9.82333
A2ML1	0	0	0.291567	0.72414	1.14643
A4GALT	3.9217	3.99631	2.7223	3.87679	2.64597
A4GNT	0.305577	0.305185	0.533999	0.407035	0
AAAS	7.60849	7.67124	7.51638	7.34006	6.67437
AACS	4.58505	5.21114	4.35652	5.12514	4.40786
AADAC	1.27231	1.33985	0.922864	0.72414	7.48709
AADACL2	0	0	0	0	0
AADAT	4.14011	2.99087	2.77045	1.39495	3.27766
AAGAB	4.28682	5.2563	4.74181	5.71428	5.57056
AAK1	5.72522	5.53446	5.85519	5.80118	5.4489
AAMP	6.47375	6.2751	5.32087	5.83453	5.27893
AANAT	2.65719	3.19021	2.77045	3.7427	2.86206
AARS	6.93658	6.70134	7.33415	6.95287	7.11001
AARS2	6.39707	6.48126	6.40919	6.26582	5.73848
AARSD1	6.17484	6.00303	5.6388	5.82626	5.6248
AASDH	3.66422	3.57946	4.32462	3.29291	2.94018
AASDHPPT	4.3382	4.13818	4.11684	4.47166	5.16967
AASS	6.35611	5.56349	6.12892	4.4927	5.96091
AATF	5.81562	5.42004	6.32706	5.7053	5.45557
AATK	2.5739	0.668068	1.08396	1.20404	1.14643
ABAT	4.59917	4.36127	4.94429	4.4927	6.94218
ABCA1	6.14148	5.78306	6.34704	5.59287	6.19002
ABCA10	2.97113	1.6951	3.14387	0.72414	2.64597
ABCA12	1.98146	3.033	2.98969	3.14127	3.59993
ABCA13	2.06517	2.51388	3.06884	1.97586	1.14643
ABCA2	6.71314	4.36127	3.44024	4.02857	2.44627
ABCA3	7.20805	6.83088	5.15846	6.97547	5.27893
ABCA4	2.18228	2.1427	2.12417	1.71445	1.38858
ABCA5	6.55924	6.05508	6.73456	5.68716	6.54284
ABCA6	1.52972	1.6951	2.19645	0.72414	5.16967
ABCA7	6.79051	4.70537	3.93866	1.56352	2.59857
ABCA8	0.305577	0	1.08396	0.983951	2.86206
ABCA9	2.48551	2.06361	3.4697	1.39495	3.57566
ABCB1	3.36717	3.28042	4.0981	4.21737	5.06894
ABCB10	4.43579	3.95308	3.80634	3.4731	4.39405
ABCB11	0.160864	0.436552	0.291567	0	4.62446
ABCB4	4.19689	4.83605	5.0259	4.63197	5.26382
ABCB5	0.772088	0.160648	0	0	0.265767
ABCB6	6.02871	6.29904	5.88284	7.47305	6.06483
ABCB7	4.89061	4.9937	5.40716	4.29128	4.65953
ABCB8	5.09364	3.74069	3.10684	4.11253	2.73632
ABCB9	3.31683	3.4455	2.7223	4.0571	2.15013
ABCC1	8.09529	8.21262	8.29203	7.62847	7.35785
ABCC10	6.24158	5.14545	5.19421	4.42864	4.42155
ABCC11	0.557607	0.305185	0.922864	0	1.27258
ABCC2	6.94765	6.66831	6.68204	5.84275	6.85664
ABCC3	9.34691	9.05909	9.57628	8.18215	8.60649
ABCC4	5.29344	4.9114	5.22908	4.99847	5.03374
ABCC5	7.21608	6.8619	7.4064	6.49164	6.43229
ABCC6	5.79431	5.15024	5.54503	4.55404	5.3522
ABCC8	1.3411	0.436552	0.291567	0.407035	0.265767
ABCC9	5.97019	6.18688	6.65664	5.76705	5.71645
ABCD1	5.23138	4.10893	1.96776	2.29616	2.27597
ABCD2	1.3411	1.6951	1.7923	0.407035	0.684213
ABCD3	5.5583	5.48219	5.35284	5.71428	6.29781
ABCD4	6.77505	5.938	6.36283	5.85092	5.7053
ABCE1	5.43784	5.14545	5.42231	5.0131	5.81304
ABCF1	5.601	5.96817	6.2945	5.80118	5.81822
ABCF2	5.07356	5.56349	5.39185	5.33774	4.75987
ABCF3	7.40565	6.99308	6.01362	6.01987	5.50781
ABCG1	5.38994	5.67745	5.67087	5.41693	5.72199
ABCG2	1.98146	0.668068	1.5925	1.39495	4.26339
ABCG4	0.305577	0.160648	1.5925	0	0.490108
ABCG5	0.305577	1.12293	0	2.38887	4.86375
ABCG8	0	1.97992	0.922864	3.5554	4.26339
ABHD1	3.75525	3.93097	4.32462	4.55404	4.57635
ABHD10	5.43391	5.44366	5.92067	6.16456	5.7275
ABHD11	6.7766	7.12676	7.58025	7.52759	6.96339
ABHD12	6.74839	6.79919	5.36073	6.55302	5.77091
ABHD12B	0	0.305185	0.533999	0	0.265767
ABHD13	3.41582	3.17147	3.14387	3.08696	4.26339
ABHD14A	3.7678	3.98563	2.26528	2.63583	1.93804
ABHD14B	6.03651	6.51881	5.79827	6.4055	5.85902
ABHD15	5.46891	5.53446	4.92315	5.21651	4.86375
ABHD16A	6.30537	6.63792	5.99348	6.66847	6.12461
ABHD16B	3.96593	3.22697	1.48117	2.09071	2.15013
ABHD2	4.57795	5.6708	5.54503	6.14476	6.98888
ABHD3	4.4279	3.42981	3.71087	2.70957	4.48808
ABHD4	4.62698	5.4319	4.44818	5.51274	5.2562
ABHD5	3.28226	2.85655	3.37944	3.70713	3.80174
ABHD6	4.69426	3.41396	3.91744	2.70957	4.69376
ABHD8	3.21054	1.04271	0	0	0.265767
ABI1	6.13665	5.58135	5.94185	5.69626	6.14124
ABI2	5.03775	5.29144	5.22044	6.17762	5.49493
ABI3	5.46891	6.00038	5.763	5.88314	5.69407
ABI3BP	4.12068	3.83896	4.75384	3.5554	4.33744
ABL1	5.90068	5.32997	4.00053	4.57392	4.58853
ABL2	5.64247	5.66411	6.14727	5.2291	5.86403
ABLIM1	6.50031	6.36237	5.86077	6.64517	6.7817
ABLIM2	3.31683	3.98563	4.0791	3.19361	2.73632
ABLIM3	5.70252	6.50016	6.65664	4.57392	5.60094
ABO	0.66883	0.160648	0.533999	0.983951	0.265767
ABP1	4.72031	4.72478	4.85779	1.56352	3.75927
ABR	6.98709	6.66161	5.57922	6.01261	5.32334
ABRA	0	0	0	0	0.684213
ABT1	4.96333	4.73758	3.95958	4.85959	4.62446
ABTB1	6.31181	5.70377	5.38413	6.27191	5.72199
ABTB2	2.02392	2.54333	2.86218	2.77973	2.77947
ACAA1	7.26115	7.18864	6.83421	6.89082	6.954
ACAA2	5.99709	6.33737	6.55721	6.11114	6.87167
ACACA	4.9742	5.34677	5.88284	5.89109	5.48193
ACACB	6.17484	5.37571	4.97544	5.2291	5.20965
ACAD10	5.99975	5.89009	4.96513	6.24736	4.57635
ACAD11	0.160864	0.160648	0.291567	0	0.855273
ACAD8	4.4669	3.71504	4.05986	2.70957	4.39405
ACAD9	6.0571	5.88722	5.9833	5.81795	5.44221
ACADL	6.58074	5.68408	7.0274	3.8113	5.48193
ACADM	5.03775	4.40203	5.14939	4.72382	5.98415
ACADS	4.84989	2.65546	0.291567	2.9718	0.855273
ACADSB	4.26043	4.06899	4.25863	4.66942	6.90614
ACADVL	10.9693	10.367	9.89952	9.87465	9.21939
ACAN	4.65427	3.28042	1.22886	1.20404	3.01429
ACAP1	7.26558	5.42004	4.93376	4.0571	3.8831
ACAP2	4.49736	4.17627	4.20708	4.11253	4.44853
ACAP3	6.73087	5.87858	5.57922	5.7053	4.88366
ACAT1	3.50845	4.01745	4.83533	5.04194	6.47228
ACAT2	5.2583	4.65904	5.59936	4.92297	6.07785
ACBD3	5.22229	5.09662	5.87184	5.34933	5.74393
ACBD4	5.27158	4.24061	2.98969	3.43012	3.01429
ACBD5	5.53647	5.29577	5.4595	5.36082	5.94205
ACBD6	4.31274	4.983	4.58909	5.2291	4.64793
ACBD7	0	0	0.533999	1.20404	0.490108
ACCN5	0	0	0	0	0
ACCS	7.22748	6.26629	6.17884	5.29046	5.36642
ACD	5.47275	4.51039	3.17997	2.70957	3.04996
ACE	5.3818	4.81809	3.63487	3.29291	3.42078
ACE2	0.868447	2.68219	3.44024	3.5554	1.27258
ACER2	0.305577	0	0.291567	0	0.490108
ACER3	3.52333	3.62149	3.91744	3.63326	4.0153
ACHE	4.4669	3.28042	2.77045	1.39495	0.855273
ACIN1	8.74108	8.2477	8.44357	7.86268	7.69994
ACLY	9.01023	8.71092	8.71824	8.2655	8.31548
ACMSD	5.03256	4.43383	5.39952	4.47166	5.30131
ACN9	2.71016	2.21768	1.7923	2.29616	3.21619
ACO1	4.44363	4.72478	4.78933	5.60258	6.13295
ACO2	7.07428	6.68987	6.4869	6.77107	6.30151
ACOT1	0.95877	1.93619	0.533999	0.72414	1.38858
ACOT11	3.78024	3.50658	3.37944	4.38429	3.42078
ACOT12	0.557607	0	0	0.407035	4.08574
ACOT13	6.69683	6.49451	6.526	6.11114	6.66577
ACOT2	2.76126	2.42174	2.26528	2.55811	3.18444
ACOT4	1.40675	1.89109	2.04808	0.407035	2.27597
ACOT6	0.160864	0.771237	1.22886	0	0.490108
ACOT7	5.49556	6.02929	4.60245	6.86685	5.75478
ACOT8	5.2891	4.53991	3.10684	4.40663	2.90165
ACOT9	6.50406	6.3247	7.32813	6.34893	6.54284
ACOX1	4.79577	5.25185	5.36073	5.21651	6.82095
ACOX2	1.40675	2.48382	2.67248	3.84441	4.62446
ACOX3	5.6594	5.71352	5.76894	5.79272	5.83365
ACOXL	1.20008	0.160648	1.22886	0.407035	0.490108
ACP1	5.33619	5.99773	5.82701	5.36082	6.22165
ACP2	5.83363	6.02146	6.02855	6.33735	5.97025
ACP5	5.44957	4.37771	4.78933	4.40663	3.69312
ACP6	4.68105	5.15978	4.86889	4.77624	4.3801
ACPL2	4.64069	4.06899	4.53437	5.0131	3.59993
ACPP	0.557607	0.771237	0	1.85107	0.490108
ACPT	0	0	0	0	0
ACR	2.99267	2.28896	2.04808	2.19709	2.15013
ACRBP	3.52333	3.01209	2.26528	3.63326	2.49885
ACRC	3.66422	3.13324	3.14387	2.9718	2.335
ACRV1	0.160864	0.160648	0	0	0
ACSBG1	0.160864	0.867518	0	0.407035	0.265767
ACSBG2	1.12404	0.668068	0.922864	0.407035	0.490108
ACSF2	5.65603	5.71998	5.60601	5.88314	5.46881
ACSF3	5.23138	3.26282	2.98969	0.983951	1.68931
ACSL1	6.41114	5.65402	5.89917	5.02759	8.3703
ACSL3	3.17329	3.31498	3.63487	3.84441	5.6997
ACSL4	4.78963	4.6523	5.0937	4.42864	5.55823
ACSL5	6.0024	6.14907	5.83835	5.55336	6.48862
ACSL6	1.79788	1.19892	0.922864	0.72414	2.44627
ACSM1	1.84601	1.79642	3.17997	3.5554	3.99714
ACSM3	5.62188	5.16452	7.3038	7.97721	6.46899
ACSM4	1.04377	1.12293	1.88269	0	0.684213
ACSM5	4.98499	3.97486	4.24165	2.9718	4.27851
ACSS1	5.69269	6.86043	6.26118	7.64266	6.43904
ACSS2	6.61065	6.391	6.75565	6.34315	6.65423
ACSS3	2.97113	2.90273	3.34805	3.14127	4.83337
ACTA1	1.74809	1.74665	1.22886	1.85107	1.00818
ACTA2	7.71032	6.74319	6.92476	7.67753	9.59146
ACTB	11.4385	11.2316	10.6785	11.0845	11.4194
ACTBL2	0	0	0	0	1.00818
ACTC1	1.64303	1.89109	0.922864	2.47597	2.44627
ACTG1	9.89727	10.6293	10.1682	11.0221	10.7576
ACTG2	4.81404	2.06361	3.37944	3.59486	5.16967
ACTL10	1.74809	1.46823	2.19645	1.97586	1.59586
ACTL6A	5.2583	4.4954	5.0456	4.45031	4.83337
ACTL8	0	1.12293	0.533999	1.97586	1.49594
ACTN1	6.41513	5.67413	5.51001	5.75839	6.09929
ACTN2	3.63712	4.02791	3.21519	4.95364	3.5003
ACTN3	0.557607	0.436552	0.533999	1.20404	1.00818
ACTN4	9.73161	8.2189	8.15591	7.33715	7.33273
ACTR10	4.68767	4.55444	5.14026	4.38429	5.17775
ACTR1A	6.54291	7.20831	6.23568	7.13118	6.5615
ACTR1B	7.0163	6.54452	5.95232	5.98318	5.75478
ACTR2	6.70664	6.45825	7.1666	6.99772	7.43576
ACTR3	6.38897	6.44075	6.57765	6.90266	7.22956
ACTR3B	3.82895	3.74069	3.21519	3.14127	2.97771
ACTR3C	2.90451	2.92527	3.41016	3.19361	2.73632
ACTR5	6.03131	5.87569	6.11033	4.82683	5.30869
ACTR6	3.97678	3.90851	4.0791	4.13946	4.77061
ACTR8	4.83207	4.90574	5.32087	5.84275	5.15336
ACVR1	4.04022	3.24501	4.35652	4.19186	4.56406
ACVR1B	5.80956	6.69807	6.6373	6.89478	6.32718
ACVR1C	0.772088	0	0.922864	0	0.265767
ACVR2A	3.52333	3.59361	3.34805	3.14127	4.20129
ACVR2B	3.17329	2.94747	3.06884	2.19709	2.69185
ACVRL1	4.88487	4.39397	4.60245	5.7053	5.1033
ACY1	0	0	0	0	0
ACY3	6.1487	4.983	4.6547	3.63326	2.94018
ACYP1	4.30415	3.52145	4.70512	2.84663	3.18444
ACYP2	3.13506	3.15248	2.94843	3.29291	3.33662
ADA	5.3404	5.42401	5.5029	4.72382	4.86375
ADAD2	0	0	0	0	0.265767
ADAL	1.89259	2.38968	3.02981	1.39495	2.49885
ADAM10	4.68767	5.44366	5.65172	5.92244	6.1371
ADAM11	4.57795	3.8857	2.67248	3.08696	1.77707
ADAM12	1.3411	1.19892	1.22886	1.71445	2.73632
ADAM15	6.27273	5.47838	3.55465	4.08508	3.64728
ADAM17	3.3338	3.19021	3.7594	3.63326	4.27851
ADAM19	4.45143	3.83896	3.63487	4.08508	5.01581
ADAM20	0	0.305185	0	0	0
ADAM21	0	0	0	0	0
ADAM22	3.07575	2.99087	3.49858	2.91057	3.64728
ADAM23	0.95877	1.27111	2.04808	1.71445	2.335
ADAM28	5.61495	5.09164	5.44474	3.4731	4.47501
ADAM29	0.437089	0	0.291567	0	0
ADAM32	3.44736	4.79991	5.19421	3.5554	3.36522
ADAM33	0.160864	0.556949	0.741494	0	1.49594
ADAM8	5.0685	5.03575	4.77759	5.17806	4.83337
ADAM9	4.45919	6.03708	6.05309	6.41655	6.405
ADAMDEC1	1.12404	1.46823	1.96776	1.56352	2.44627
ADAMTS1	5.62533	5.72962	6.81137	5.62181	5.92294
ADAMTS10	6.52454	5.19268	3.24957	4.45031	3.04996
ADAMTS12	1.12404	1.46823	1.08396	0	1.68931
ADAMTS13	3.99824	2.85655	3.06884	2.19709	2.27597
ADAMTS14	5.02212	3.34873	3.95958	2.38887	2.69185
ADAMTS15	1.98146	1.52838	2.98969	3.59486	2.69185
ADAMTS16	0	0.556949	0	0	0
ADAMTS17	3.15431	3.85079	4.18948	3.29291	3.64728
ADAMTS18	2.94926	0.771237	0.291567	0.407035	2.15013
ADAMTS19	0	0	0.291567	0	0
ADAMTS2	3.8048	3.60762	2.45401	3.24411	5.08623
ADAMTS20	0	0	0	0.407035	0
ADAMTS3	2.32496	1.89109	2.3938	1.97586	1.68931
ADAMTS4	4.15929	3.11375	4.25863	3.38582	3.57566
ADAMTS5	3.47823	3.68893	4.24165	4.19186	4.40786
ADAMTS6	1.98146	1.40547	1.69585	0.407035	2.94018
ADAMTS7	3.21054	0.436552	0	0	0.265767
ADAMTS8	0.160864	0	0	0	0
ADAMTS9	5.62533	5.38794	5.9833	5.02759	5.37348
ADAMTSL1	1.12404	0.305185	1.69585	0.72414	1.59586
ADAMTSL2	2.78614	0	0	0	1.14643
ADAMTSL3	2.29059	3.31498	3.9802	2.38887	3.11877
ADAMTSL4	7.37317	7.67623	8.51244	7.76012	7.92434
ADAMTSL5	0.868447	0.305185	0.741494	0.72414	2.08284
ADAP1	4.69426	2.38968	0.741494	1.20404	1.49594
ADAP2	5.28474	5.96273	5.90458	6.09747	5.6307
ADAR	7.70135	8.50462	7.92147	8.70251	8.29146
ADARB1	4.8733	4.53991	4.35652	5.5831	4.72719
ADARB2	0.557607	0	0.533999	0.72414	0
ADAT1	2.99267	2.68219	3.49858	2.70957	2.64597
ADAT2	4.28682	3.28042	3.24957	2.9718	3.04996
ADAT3	0.557607	0	0.533999	0	0.265767
ADC	4.95786	4.09905	2.67248	2.19709	1.77707
ADCK1	3.84088	3.28042	3.85181	4.02857	3.80174
ADCK2	4.45919	5.47074	4.70512	5.4603	4.95125
ADCK3	6.91559	7.03515	6.29037	6.49164	6.22165
ADCK4	6.69683	6.32682	5.26314	5.523	4.71613
ADCK5	4.28682	1.12293	0.291567	0.407035	0.265767
ADCY1	0.66883	1.04271	1.7923	1.20404	3.11877
ADCY10	3.55263	3.57946	3.28315	2.09071	2.54957
ADCY2	1.74809	2.1427	2.56738	3.59486	1.59586
ADCY3	5.48039	5.73282	5.0259	5.75839	4.80233
ADCY4	5.85143	5.05633	5.79245	5.678	6.04287
ADCY5	5.05832	5.83757	5.27153	5.51274	3.84299
ADCY6	5.66947	6.51695	6.07722	8.69912	7.01168
ADCY7	6.32249	5.79536	5.39952	5.17806	5.50138
ADCY8	0.160864	0	0.533999	0	0
ADCY9	4.18758	4.25848	2.86218	3.63326	3.36522
ADCYAP1	0.160864	0	0	0.407035	0.265767
ADCYAP1R1	0.557607	0.436552	1.69585	2.09071	1.49594
ADD1	8.14243	7.63835	7.23897	7.13118	7.08873
ADD2	3.84088	3.47636	3.58189	2.91057	3.01429
ADD3	6.31609	5.47074	6.26539	6.22239	6.40844
ADH1A	0.95877	0.160648	1.08396	0.407035	8.68658
ADH1B	2.51558	1.84453	2.51181	3.03053	10.0539
ADH1C	2.18228	2.73419	3.60862	2.70957	9.46709
ADH4	1.79788	1.27111	2.19645	3.19361	10.103
ADH5	6.41513	6.59637	6.80849	6.69595	7.44918
ADH6	2.5739	2.42174	3.71087	3.90845	7.04741
ADHFE1	5.5143	4.82411	5.66451	3.14127	5.87899
ADI1	6.8359	6.57692	6.74665	6.62149	7.69431
ADIPOR1	6.60716	6.63962	6.56064	6.39994	6.66001
ADIPOR2	5.65603	6.20542	6.21843	6.94526	6.80799
ADK	3.71694	3.62149	4.04035	3.8113	5.20965
ADM	7.52317	7.56845	7.53915	6.22867	6.00702
ADM2	4.75854	5.07661	5.17645	5.5024	3.86319
ADNP	6.99512	6.24852	6.85947	5.92244	6.29781
ADNP2	4.27808	4.92264	4.6547	4.7933	4.64793
ADO	4.04022	4.29356	4.0791	4.75898	3.96012
ADORA1	2.18228	4.07908	2.19645	3.90845	2.86206
ADORA2A	4.89634	5.08665	2.51181	3.29291	2.49885
ADORA2B	1.04377	2.10369	1.36052	2.91057	2.01226
ADORA3	6.28588	6.21689	6.526	5.55336	6.12878
ADPGK	8.06828	7.76952	8.01937	7.12782	7.02294
ADPRH	4.48981	4.34464	4.3084	4.68778	3.86319
ADPRHL1	0	0	0	0	0
ADPRHL2	6.32036	6.83981	5.82131	6.86685	6.14124
ADRA1A	0	0	0	0	0.265767
ADRA1B	0.868447	0.867518	0.291567	0.407035	0.490108
ADRA1D	0	0	0	0	0
ADRA2A	1.27231	1.33985	0.922864	0.72414	1.14643
ADRA2B	2.39134	2.21768	0.533999	0.407035	0.490108
ADRA2C	2.45479	2.45312	2.04808	2.09071	2.335
ADRB1	0.95877	0.436552	0	1.97586	0.684213
ADRB2	2.25538	2.10369	1.48117	0.407035	2.01226
ADRB3	0	0	0	0	0
ADRBK1	7.6489	5.69067	4.47749	4.3151	3.84299
ADRBK2	4.94134	5.31724	5.22044	5.32607	5.27893
ADRM1	6.65185	4.7753	3.85181	4.02857	3.78066
ADSL	5.82765	6.24629	6.46512	6.71845	6.31989
ADSS	5.488	5.34677	5.1125	5.25396	5.69407
ADSSL1	5.86609	6.19618	6.06279	3.87679	4.21707
ADTRP	3.87607	3.13324	3.21519	1.20404	2.97771
AEBP1	9.58443	10.7737	10.82	10.9609	10.3626
AEBP2	4.38782	4.17627	4.38772	4.75898	4.73817
AEN	4.48981	5.55267	5.0456	5.78422	5.19379
AES	8.91297	8.0895	6.74364	7.63558	7.04962
AFAP1	4.6744	4.6857	4.0981	4.70591	4.3518
AFAP1L1	4.17821	3.41396	4.3722	2.38887	3.80174
AFAP1L2	3.31683	2.75951	2.7223	3.29291	3.15198
AFF1	8.33021	8.06243	7.6954	8.1675	7.93512
AFF2	2.29059	2.06361	2.3938	2.63583	3.18444
AFF3	2.97113	3.24501	3.02981	2.29616	3.21619
AFF4	5.75389	5.7613	5.70843	6.23493	6.93743
AFG3L2	6.27932	6.09042	5.99854	6.04145	5.89869
AFMID	4.93579	4.78765	4.4333	3.38582	4.56406
AFP	0.437089	0	0.291567	0	3.6238
AFTPH	5.51802	5.76755	5.9884	6.04858	6.17394
AGA	4.62008	4.04859	4.97544	4.0571	5.14514
AGAP1	5.20855	5.16452	4.91246	5.69626	4.78126
AGAP11	6.55019	4.22252	5.18535	1.56352	3.15198
AGAP2	4.89634	3.99631	2.98969	2.9718	3.33662
AGAP3	7.5379	7.07098	7.28113	6.36614	6.29037
AGAP4	3.05542	1.74665	2.04808	1.39495	2.21442
AGAP5	5.40609	4.52522	5.18535	3.67067	4.06845
AGAP6	6.87847	6.06018	5.89375	3.93943	5.03374
AGAP7	3.50845	2.10369	3.17997	0.983951	2.01226
AGAP8	5.10851	4.47262	4.3722	3.19361	3.01429
AGAP9	2.10527	1.27111	1.48117	0	0.490108
AGBL1	0	0	0.291567	0	0
AGBL2	5.71229	4.92824	5.22044	3.99947	3.92213
AGBL3	5.03256	5.07157	4.292	4.08508	3.36522
AGBL4	1.64303	1.97992	2.26528	1.97586	1.00818
AGBL5	5.75073	6.43291	5.99348	6.64517	6.10354
AGER	7.18951	6.74952	6.53995	7.27778	6.22555
AGFG1	5.76644	5.81963	5.73294	5.85904	6.03399
AGFG2	3.63712	3.15248	1.88269	3.4731	4.0153
AGGF1	4.78963	4.43383	4.74181	4.75898	4.72719
AGK	6.07488	5.58843	5.52412	4.93839	5.31603
AGL	3.58135	3.42981	4.3084	3.08696	4.63625
AGMAT	2.62996	2.80884	2.77045	2.47597	4.29347
AGMO	2.35853	2.38968	1.08396	2.70957	3.21619
AGPAT1	6.49088	7.98874	7.79333	8.91421	8.01287
AGPAT2	5.12811	2.62824	1.88269	2.70957	2.08284
AGPAT3	6.83441	6.71919	6.42808	7.11091	6.28289
AGPAT4	3.94399	3.89715	4.02058	4.3151	3.36522
AGPAT5	3.6095	4.36127	3.87402	4.82683	4.63625
AGPAT6	7.68491	7.55586	7.44586	8.17077	7.54917
AGPAT9	1.20008	0.957773	1.22886	2.84663	3.24725
AGPHD1	0.772088	0.867518	1.22886	0	0.490108
AGPS	5.01161	5.23841	5.46682	5.43878	5.50781
AGR2	0.160864	0	0	0	0.490108
AGR3	0	0	0	0	0
AGRN	8.78996	8.88779	7.81788	8.25784	7.4051
AGRP	0.557607	0	0	0	0
AGT	3.96593	5.14064	5.90458	4.40663	7.98665
AGTPBP1	4.4279	4.07908	4.41827	3.93943	4.1364
AGTR1	0	0	0.291567	0	3.24725
AGTRAP	6.22575	7.27675	5.05535	7.02686	6.06483
AGXT	0.66883	0.556949	0.533999	1.20404	4.08574
AGXT2	5.74756	5.50856	6.73456	5.2784	5.91329
AGXT2L2	8.20258	7.83648	8.11687	6.83012	6.83891
AHCTF1	6.80123	6.18221	7.19994	5.53319	6.15769
AHCY	6.84036	8.14519	8.0611	8.86765	8.43244
AHCYL1	6.79051	6.58933	6.75266	6.84247	6.83635
AHCYL2	4.79577	4.18564	5.19421	4.51344	5.42872
AHDC1	5.3571	5.28274	4.20708	5.37221	4.32293
AHI1	5.14744	5.02536	6.15636	5.41693	4.65953
AHNAK	9.6296	9.20961	10.5391	9.39193	9.35258
AHNAK2	7.63098	7.6704	8.14682	5.05614	4.9033
AHR	5.69925	6.07538	5.2547	5.71428	6.18602
AHRR	4.11086	2.57219	2.98969	2.63583	1.77707
AHSA1	5.11834	5.02536	5.0259	5.30243	5.38749
AHSA2	8.13094	7.93351	8.4519	7.84846	7.72774
AHSG	1.12404	1.33985	1.88269	2.47597	7.91228
AHSP	0	0.160648	0	0	0
AICDA	2.85832	1.52838	1.69585	0.407035	1.38858
AIDA	6.85661	6.59462	7.17333	7.0869	7.4307
AIF1	6.42507	6.66998	7.13015	7.2127	7.30531
AIF1L	3.38357	6.4388	6.3589	8.5739	6.99804
AIFM1	5.17597	5.21572	5.59936	5.7053	5.58279
AIFM2	5.31924	5.77067	4.41827	6.19697	5.06894
AIFM3	5.04807	3.87416	2.81704	3.38582	2.08284
AIG1	5.5869	5.85235	6.60114	5.54331	6.32354
AIM1	7.48188	6.61209	7.26861	5.56334	6.04287
AIM1L	3.03481	1.52838	0.533999	0.407035	0.265767
AIM2	3.66422	3.91978	3.66065	1.85107	2.27597
AIMP1	7.50643	7.6255	8.2082	6.92605	6.7657
AIMP2	3.86443	3.94207	4.40308	4.38429	4.50102
AIP	5.92329	5.3551	4.18948	4.75898	4.4351
AIPL1	0	0	0	0	0
AIRE	0.305577	0	0	0	0
AJAP1	0.160864	1.52838	0.533999	0.983951	1.14643
AJUBA	3.49342	4.1478	4.15362	4.63197	3.92213
AK1	6.76257	5.83162	5.06503	4.68778	4.61258
AK2	7.26115	7.69521	7.53392	8.04821	7.76175
AK3	6.40513	5.4319	6.05795	5.12514	6.48211
AK4	5.89497	6.69151	6.30271	7.80075	7.64996
AK5	0	0.305185	1.22886	0.983951	0
AK7	0.772088	0.668068	1.48117	0.407035	0.490108
AK8	1.46955	2.1427	1.08396	1.56352	1.68931
AKAP1	5.89783	5.59196	5.72685	5.5024	5.42872
AKAP10	4.39593	3.90851	4.49192	3.93943	3.71551
AKAP11	4.56363	4.38587	5.06503	4.02857	5.12855
AKAP12	4.43579	3.72792	6.74966	4.7415	6.00702
AKAP13	7.85184	7.48649	7.67973	7.38013	6.95635
AKAP14	0	0.160648	0	0.407035	0.265767
AKAP2	0	0	0	0	0
AKAP3	0.160864	0.867518	0.533999	0.72414	0.855273
AKAP4	0	0	0	0	0
AKAP5	2.78614	1.84453	3.34805	1.20404	2.82135
AKAP6	1.89259	1.04271	1.88269	1.56352	2.44627
AKAP7	2.92706	3.57946	3.66065	4.1659	4.1364
AKAP8	7.48569	7.02213	7.26441	6.34315	6.23333
AKAP8L	9.05539	9.17063	9.99855	9.64724	9.05849
AKAP9	6.55382	6.226	8.81181	7.04478	6.49834
AKD1	3.75525	4.00692	5.0259	3.43012	3.15198
AKIP1	4.17821	4.46494	4.44818	4.75898	4.11971
AKIRIN1	3.94399	4.04859	4.15362	4.26706	4.57635
AKIRIN2	5.18535	5.11144	5.22044	5.25396	5.13687
AKNA	7.51575	7.2844	6.56747	6.07672	6.33804
AKNAD1	0.305577	0.867518	0.291567	1.20404	0
AKR1A1	7.86139	8.17254	8.16944	8.16423	8.1731
AKR1B1	6.65691	7.64516	7.35009	7.70934	7.42222
AKR1B10	1.89259	1.58612	2.51181	3.43012	8.46087
AKR1B15	0	0	0	0.72414	1.00818
AKR1C1	2.62996	2.99087	3.58189	4.02857	7.56158
AKR1C2	1.79788	3.26282	3.31596	3.03053	8.00721
AKR1C3	6.57539	7.74597	7.00241	7.57768	8.06719
AKR1C4	0	0.771237	0.741494	0	6.17798
AKR1D1	0.305577	0.160648	0.741494	0	4.74906
AKR1E2	0.557607	0.160648	1.48117	0.407035	1.59586
AKR7A2	4.57795	4.61811	4.46291	5.65951	4.94178
AKR7A3	4.83207	3.79066	3.34805	2.77973	4.44853
AKT1	6.94351	5.80451	5.20301	4.7415	4.89351
AKT1S1	6.1098	6.39908	5.41475	6.70499	5.93253
AKT2	6.74997	6.40711	6.41678	6.45994	5.95151
AKT3	6.36026	6.07538	6.14271	5.79272	6.02506
AKTIP	6.0077	5.17867	5.59268	4.63197	5.71089
ALAD	5.42997	4.71834	5.33694	4.21737	6.0517
ALAS1	3.22881	3.47636	3.60862	4.38429	5.89869
ALAS2	0.160864	0.771237	0	0	0.265767
ALB	6.55019	6.79919	7.83213	7.87073	15.0337
ALCAM	4.60617	5.40006	5.32893	5.16501	6.24107
ALDH16A1	5.66612	4.75656	4.75384	4.72382	4.61258
ALDH18A1	6.87991	7.02082	6.97442	7.13787	6.67437
ALDH1A1	5.54013	6.11024	6.3939	7.16434	10.248
ALDH1A2	1.40675	3.31498	2.67248	3.08696	2.86206
ALDH1A3	3.15431	3.13324	3.37944	2.91057	3.82251
ALDH1B1	2.29059	2.75951	3.17997	2.38887	5.05145
ALDH1L1	2.32496	2.62824	4.32462	2.38887	6.46899
ALDH1L2	0.95877	0.668068	0.533999	2.19709	1.14643
ALDH2	7.37625	7.40461	7.31399	8.02854	8.31913
ALDH3A1	2.29059	1.04271	0	0.407035	1.38858
ALDH3A2	6.56285	6.73842	6.71931	6.17762	7.36848
ALDH3B1	7.52871	7.4275	7.47521	7.87675	7.2942
ALDH3B2	0	0.160648	0	0	0
ALDH4A1	3.70394	4.02791	3.24957	3.96976	4.03324
ALDH5A1	3.94399	3.86252	3.58189	3.87679	5.67706
ALDH6A1	2.92706	2.35688	3.37944	3.29291	4.82309
ALDH7A1	6.0571	5.49355	6.07242	5.90685	6.52076
ALDH8A1	4.08101	4.24957	5.20301	4.02857	5.96559
ALDH9A1	5.44567	5.40408	5.38413	5.39474	6.39464
ALDOA	9.81691	9.28373	8.3196	8.80489	8.28212
ALDOB	4.90772	4.48025	5.22044	4.8757	10.2049
ALDOC	5.36125	6.41708	5.57922	7.17739	6.30889
ALG1	4.96333	6.67996	6.08199	7.1075	6.53026
ALG10	0.160864	0.436552	0	0.407035	2.39171
ALG10B	2.45479	2.32332	3.21519	2.38887	2.97771
ALG11	1.79788	1.58612	1.96776	1.85107	1.77707
ALG12	5.59044	3.77833	1.88269	2.63583	1.77707
ALG13	6.81035	6.2685	6.53648	4.7933	5.93253
ALG14	2.25538	2.68219	3.63487	3.7427	3.01429
ALG1L	0.437089	1.79642	0.741494	0.407035	0.684213
ALG1L2	1.74809	1.40547	1.7923	2.19709	1.14643
ALG2	4.84397	4.36127	4.76577	3.59486	4.88366
ALG3	5.22229	5.92966	4.32462	5.30243	4.52657
ALG5	5.07356	5.15502	5.07465	4.90738	5.40825
ALG6	5.14744	5.40006	5.8883	5.99797	5.4622
ALG8	4.60617	5.40408	5.48858	5.84275	5.61887
ALG9	4.95238	5.60249	5.83269	5.21651	5.53324
ALK	0.95877	0.305185	0.291567	1.56352	0.265767
ALKBH1	3.31683	3.22697	3.17997	2.91057	3.08478
ALKBH2	3.6095	3.26282	2.45401	4.13946	3.96012
ALKBH3	5.04292	5.42004	5.36073	5.34933	4.94178
ALKBH4	4.06076	4.25848	3.41016	4.4927	4.1529
ALKBH5	6.25724	6.80376	5.84399	7.11431	6.36662
ALKBH6	4.31274	3.75335	2.67248	1.85107	1.59586
ALKBH7	4.58505	3.95308	1.96776	2.55811	2.27597
ALKBH8	2.42341	2.65546	3.14387	1.97586	2.82135
ALLC	0.160864	0.436552	0	0	0
ALMS1	4.71384	4.50291	5.29641	4.53388	4.75987
ALOX12	1.27231	1.27111	0.922864	1.20404	2.21442
ALOX12B	2.94926	2.73419	3.10684	2.63583	2.08284
ALOX15	0	0	0.291567	0	0
ALOX15B	1.46955	1.04271	3.14387	1.39495	1.00818
ALOX5	7.55248	6.80832	6.90062	5.59287	5.65407
ALOX5AP	2.68392	4.22252	3.44024	5.24158	4.78126
ALOXE3	0	0	0.291567	0	0
ALPI	5.21314	6.76523	5.55193	3.34011	5.2562
ALPK1	7.46368	7.39152	7.6414	6.33735	6.47557
ALPK2	10.4224	10.386	10.3542	9.21174	8.92077
ALPK3	7.0163	7.87391	8.43239	6.85064	6.66577
ALPL	2.83466	1.04271	2.33097	2.09071	4.1364
ALPP	0	0	0	0	0
ALPPL2	0	0	0	0	0
ALS2	6.12207	6.08041	6.59781	5.74967	5.55202
ALS2CL	6.75313	7.07728	6.71008	5.523	5.80784
ALS2CR11	0.95877	1.97992	2.04808	1.56352	1.68931
ALS2CR12	1.3411	1.6951	2.45401	2.47597	1.27258
ALS2CR8	2.92706	2.02237	4.04035	2.91057	2.69185
ALX3	0.772088	0	0.291567	0.407035	0.490108
ALX4	0.160864	0.160648	0	0	0
ALYREF	3.65074	3.28042	3.31596	2.47597	2.86206
AMACR	1.20008	0.771237	1.88269	0	2.01226
AMBP	3.67758	4.65904	3.9802	4.21737	9.37999
AMBRA1	5.69269	5.45145	4.86889	4.7415	4.16921
AMD1	6.03131	6.32682	6.71931	5.9607	6.32354
AMDHD1	1.79788	0.668068	2.62089	1.20404	3.6238
AMDHD2	5.14263	3.85079	1.5925	3.84441	2.44627
AMELX	0	0	0	0	0
AMFR	4.93022	4.90574	4.90169	5.49199	6.14949
AMH	0.868447	0.160648	0	0	0
AMHR2	0	0	0	0	0
AMICA1	6.31609	6.18221	6.47605	6.43841	6.03399
AMIGO1	1.69652	2.1427	2.51181	3.19361	2.90165
AMIGO2	3.74259	2.70842	2.3938	2.19709	3.11877
AMIGO3	2.8816	3.01209	1.5925	1.20404	0.855273
AMMECR1	3.03481	3.28042	3.37944	4.02857	3.5003
AMMECR1L	5.95656	5.78615	5.59268	5.60258	5.49493
AMN	2.68392	0.556949	0	0	0.265767
AMN1	3.55263	3.13324	4.0981	3.63326	2.82135
AMOT	3.8527	4.00692	4.02058	5.15184	4.23268
AMOTL1	3.38357	4.0891	4.02058	4.7933	4.67103
AMOTL2	6.45059	6.2729	6.66303	5.26623	5.40825
AMPD1	1.40675	0	0	0	0.855273
AMPD2	7.32091	6.79766	6.03841	6.76676	5.77091
AMPD3	5.2449	5.26074	5.27987	4.4927	4.23268
AMPH	0.772088	1.64164	0.741494	0	1.14643
AMT	6.64166	5.91565	6.40539	5.30243	5.733
AMTN	0	0	0	0	0
AMY2B	9.35654	8.93438	9.10315	7.16434	7.52244
AMZ1	1.74809	0.771237	1.36052	0.983951	1.68931
AMZ2	7.74643	7.81626	8.27022	8.28674	7.9855
ANAPC1	6.23029	6.38491	6.33108	5.99059	5.29389
ANAPC10	3.17329	3.38171	2.90595	3.38582	3.64728
ANAPC11	4.71384	2.70842	1.69585	1.39495	1.38858
ANAPC13	5.14263	5.02013	5.18535	4.93839	5.94679
ANAPC16	6.6176	6.8249	6.57765	6.53792	7.02069
ANAPC2	6.6089	5.30869	4.15362	4.29128	3.80174
ANAPC4	7.9089	7.89262	8.48655	7.4704	7.52719
ANAPC5	8.32438	8.1831	8.16944	8.19022	7.47073
ANAPC7	6.76257	6.92339	7.19554	6.6167	6.20196
ANG	4.14973	4.24957	5.01594	3.90845	5.99334
ANGEL1	5.19002	5.06651	4.52036	5.04194	5.06894
ANGEL2	5.91767	5.75502	5.84399	5.0131	4.86375
ANGPT1	0.557607	0.305185	0.741494	2.63583	2.335
ANGPT2	5.41808	5.53812	6.13812	4.7933	5.09479
ANGPT4	0	0	0	0	0
ANGPTL1	0.160864	0	0	0	1.14643
ANGPTL2	4.59917	4.51039	4.20708	2.9718	4.0153
ANGPTL3	3.98755	3.85079	4.86889	4.36159	7.79235
ANGPTL4	7.68077	8.28958	6.91408	5.24158	5.1033
ANGPTL5	0.305577	0.556949	0	0	0.265767
ANGPTL6	6.25501	5.68077	5.55193	4.81016	4.83337
ANGPTL7	0	0	0	2.19709	0
ANK1	2.21929	2.83289	2.12417	1.20404	1.00818
ANK2	6.59136	7.5756	8.11104	9.39543	7.72084
ANK3	4.412	5.72962	5.23767	7.43822	5.53324
ANKAR	3.15431	3.11375	4.3722	3.38582	2.49885
ANKDD1A	3.36717	3.07394	3.41016	3.43012	2.54957
ANKFN1	0	0.556949	0.291567	0.407035	0
ANKFY1	6.2924	6.3603	6.42808	6.29006	5.80262
ANKH	5.32774	4.41005	5.07465	4.99847	5.97025
ANKHD1	5.2891	5.53078	5.58597	4.45031	4.72719
ANKHD1-EIF4EBP3	0.772088	0.771237	1.5925	0.983951	1.00818
ANKIB1	6.16539	5.47457	5.8496	5.19099	5.34504
ANKK1	3.13506	1.52838	1.36052	1.20404	0.490108
ANKLE1	3.09579	3.11375	1.88269	2.63583	1.59586
ANKLE2	7.87668	7.47316	7.48065	6.92605	6.60412
ANKMY1	4.64069	3.81502	3.7594	2.9718	2.82135
ANKMY2	4.69426	4.41802	4.8466	4.92297	4.56406
ANKRA2	4.72676	3.50658	3.87402	2.9718	4.0153
ANKRD1	2.65719	3.22697	3.93866	0.407035	2.01226
ANKRD10	8.7283	8.17666	8.25866	7.13453	7.22956
ANKRD11	6.85954	5.26517	6.115	4.77624	5.80784
ANKRD12	5.42997	5.02013	7.18891	5.76705	5.42193
ANKRD13A	8.14603	7.29418	7.85743	6.05566	7.29977
ANKRD13B	5.17597	3.60762	2.77045	3.96976	2.94018
ANKRD13C	4.69426	4.67908	5.16748	4.13946	4.57635
ANKRD13D	7.31451	5.09662	4.25863	3.7427	3.82251
ANKRD16	3.955	3.41396	3.52689	4.21737	3.27766
ANKRD17	6.80428	6.53722	7.05196	6.04858	6.42212
ANKRD18A	2.54503	3.22697	5.14939	2.09071	2.44627
ANKRD18B	0.437089	0	0.291567	0	0
ANKRD2	0.160864	1.12293	0	0	0
ANKRD20A4	0.868447	0.160648	1.69585	0	0.490108
ANKRD22	5.21314	5.60947	4.91246	3.70713	5.13687
ANKRD23	3.53805	1.89109	2.33097	2.38887	1.8598
ANKRD24	5.93725	4.01745	3.21519	1.71445	1.77707
ANKRD26	4.75224	4.76283	6.91943	5.0131	4.39405
ANKRD27	5.19002	4.87711	5.01594	4.47166	4.69376
ANKRD28	4.72031	4.6857	5.30461	4.08508	4.75987
ANKRD29	4.30415	3.31498	3.14387	3.51484	4.27851
ANKRD30B	0.868447	0.160648	0	0	0
ANKRD31	1.69652	1.12293	1.22886	0.407035	0.684213
ANKRD32	4.06076	3.20871	3.78306	2.55811	3.15198
ANKRD33	1.3411	1.12293	2.12417	1.71445	1.14643
ANKRD33B	4.93022	4.73119	4.89084	4.66942	4.71613
ANKRD34A	1.69652	1.64164	1.69585	0.72414	0.490108
ANKRD34B	0	0	0	0	0
ANKRD34C	0	0	0	0	1.14643
ANKRD35	1.46955	1.58612	0	0.407035	1.59586
ANKRD36	4.95238	4.78149	7.75944	5.678	4.60061
ANKRD36B	4.70735	4.37771	6.01861	4.45031	3.94125
ANKRD37	4.73955	4.84199	4.92315	4.85959	4.3801
ANKRD39	3.17329	2.60049	1.08396	2.29616	2.335
ANKRD40	5.38588	5.42796	5.34492	6.06272	5.91329
ANKRD42	2.83466	2.21768	3.4697	2.09071	2.335
ANKRD44	4.80798	4.8479	4.0791	4.26706	5.00676
ANKRD45	1.04377	1.52838	2.45401	1.56352	1.14643
ANKRD46	3.93289	4.02791	3.82926	3.77741	4.80233
ANKRD49	5.01161	4.84199	5.32087	3.8113	4.80233
ANKRD5	1.93771	2.1427	2.26528	1.39495	1.49594
ANKRD50	2.92706	2.85655	4.20708	2.70957	4.39405
ANKRD52	5.81864	6.5662	6.21408	8.05176	6.60711
ANKRD53	1.46955	1.40547	0	1.39495	0.265767
ANKRD54	5.5869	6.18454	5.81558	6.85471	5.68276
ANKRD55	1.27231	2.21768	2.19645	0.983951	2.97771
ANKRD6	6.14148	5.64046	6.37066	5.2038	5.87899
ANKRD65	0.868447	0.305185	0.533999	0.407035	0.855273
ANKRD7	0.557607	0	0.533999	0.407035	0.855273
ANKRD9	0.868447	0.305185	0.291567	1.56352	0.265767
ANKS1A	5.52172	5.35094	5.05535	5.2784	4.80233
ANKS1B	4.51235	4.67908	4.72969	5.4603	4.93226
ANKS3	5.68278	4.09905	2.77045	2.91057	2.44627
ANKS4B	2.39134	3.24501	2.98969	2.70957	3.73756
ANKS6	4.94687	5.21114	5.33694	5.76705	5.29389
ANKUB1	0	0	0	0	0
ANKZF1	8.10768	7.72202	7.70473	7.80497	7.11423
ANLN	2.42341	2.85655	4.27541	3.63326	3.30744
ANO1	4.26043	3.26282	3.21519	2.19709	4.83337
ANO10	4.55641	4.53258	3.58189	4.1659	4.20129
ANO2	3.05542	1.84453	2.62089	2.09071	1.93804
ANO3	1.04377	0.160648	0.533999	0	0.684213
ANO4	1.04377	0.668068	0.533999	0.407035	0.490108
ANO5	1.20008	1.46823	0.291567	0.407035	1.59586
ANO6	6.66028	6.13221	5.46682	6.53792	7.1578
ANO7	2.62996	2.21768	2.19645	3.03053	3.01429
ANO8	4.27808	3.96401	4.25863	4.02857	3.73756
ANO9	8.02386	6.67664	5.61922	5.25396	4.29347
ANP32A	7.79168	7.94666	8.45926	8.01951	7.77912
ANP32B	5.77579	5.92127	7.0785	6.9183	7.08013
ANP32E	5.59397	5.42004	6.36283	5.57325	6.11622
ANPEP	8.01467	7.96377	7.44586	7.81335	7.56467
ANTXR1	4.60617	3.4455	3.71087	3.93943	5.90357
ANTXR2	4.47458	4.55444	4.41827	4.77624	5.26382
ANXA1	6.88712	6.93037	7.26231	7.13118	7.15371
ANXA10	0	0	0	0	2.44627
ANXA11	7.31237	7.74121	7.70163	7.95843	7.62947
ANXA13	5.47275	6.26409	5.82701	6.10432	5.13687
ANXA2	10.3877	10.8627	10.8539	11.4232	10.9802
ANXA3	3.11556	3.31498	4.54824	3.5554	3.78066
ANXA4	10.1652	10.0428	9.93527	9.60257	9.65147
ANXA5	8.21581	8.11241	8.29717	8.16095	8.32096
ANXA6	6.37469	7.04419	6.5844	6.68228	6.7249
ANXA7	6.28806	5.69396	6.00861	5.34933	6.72766
ANXA8L2	0.557607	0	0	0	0
ANXA9	2.42341	2.83289	3.44024	2.9718	3.94125
AOAH	5.5655	5.67745	5.6323	4.7415	5.16967
AOC2	2.02392	2.32332	1.96776	0	1.59586
AOC3	4.06076	3.13324	4.24165	2.91057	4.44853
AOX1	2.10527	1.84453	2.26528	2.47597	8.43159
AP1AR	3.99824	3.33195	4.13535	4.11253	4.3518
AP1B1	7.23428	6.84721	5.6835	6.13141	5.733
AP1G1	7.01235	6.15146	6.82853	5.13855	6.32718
AP1G2	9.06559	8.80586	8.56457	8.61046	7.90986
AP1M1	6.29023	5.38387	4.17166	4.4927	4.0153
AP1M2	2.5739	3.90851	2.56738	3.7427	3.57566
AP1S1	4.82609	5.91565	4.72969	5.89109	5.41511
AP1S2	4.5708	4.59016	4.94429	5.47094	5.67135
AP1S3	2.5739	3.41396	3.06884	4.38429	2.97771
AP2A1	7.05265	6.1985	5.739	6.23493	5.71645
AP2A2	7.62151	6.24629	6.13812	6.0343	5.26382
AP2B1	6.90853	7.81852	7.51285	8.3195	7.73323
AP2M1	8.12729	8.75996	7.72777	8.85247	8.09521
AP2S1	4.73317	4.51039	4.40308	4.85959	4.95125
AP3B1	4.34659	4.2042	4.99583	4.55404	4.79183
AP3B2	1.98146	1.64164	2.56738	1.20404	1.00818
AP3D1	7.13607	6.2418	5.53809	5.90685	5.68276
AP3M1	4.50488	4.93936	4.62881	5.26623	5.14514
AP3M2	3.99824	4.96679	4.85779	5.44958	4.36602
AP3S1	5.44567	5.30009	5.83835	5.66879	6.40156
AP3S2	1.27231	0.436552	0	0.983951	0
AP4B1	6.31395	6.10284	6.7008	5.95313	5.96559
AP4E1	3.21054	2.96933	2.94843	3.03053	3.33662
AP4M1	5.37362	4.91703	4.46291	4.51344	4.23268
AP4S1	2.73594	2.60049	2.86218	1.71445	2.97771
AP5B1	2.78614	2.25376	1.08396	1.39495	1.8598
APAF1	4.28682	4.47262	4.85779	4.66942	3.67038
APBA1	2.45479	2.75951	2.56738	1.85107	3.80174
APBA2	4.34659	3.79066	3.37944	4.33853	3.78066
APBA3	3.99824	1.04271	0.533999	1.20404	0.265767
APBB1	5.54378	5.51601	5.13106	5.56334	5.48193
APBB1IP	5.7789	6.69807	6.02359	6.56797	5.89379
APBB2	6.3394	5.14545	5.81558	5.59287	6.5271
APBB3	6.39707	6.02669	6.14727	5.86712	5.24085
APC	3.67758	3.50658	4.75384	3.87679	4.24812
APC2	3.22881	4.23159	1.7923	3.67067	2.335
APCDD1	3.55263	3.46101	3.7594	3.59486	3.6238
APCDD1L	0.66883	0	0	0	0.265767
APCS	2.76126	4.75026	5.70843	2.47597	7.98895
APEH	5.76644	6.73842	5.90996	6.1841	5.94679
APEX1	6.38897	6.50765	6.2945	6.3775	6.48537
APEX2	4.75224	5.51972	4.97544	5.71428	4.74906
APH1A	6.40914	7.77806	7.03727	8.06763	7.70274
APH1B	3.35058	3.26282	2.77045	2.55811	3.11877
API5	6.08243	5.77998	5.94185	6.36614	6.67722
APIP	3.29965	3.17147	3.87402	3.7427	4.68244
APITD1	2.8106	3.13324	2.98969	3.51484	3.01429
APLF	2.62996	3.033	2.56738	1.20404	2.73632
APLN	3.75525	4.73758	3.71087	4.92297	2.97771
APLNR	3.22881	4.29356	4.68013	4.38429	4.89351
APLP1	1.3411	4.05883	1.88269	2.55811	3.27766
APLP2	6.79511	6.95249	6.95111	7.07648	8.50492
APOA1	2.73594	2.18068	3.4697	4.0571	8.55311
APOA1BP	5.23138	6.93871	6.46146	7.74266	6.75763
APOA2	3.39978	4.983	5.2547	4.92297	10.8945
APOA4	0.437089	0	0.533999	0.407035	2.86206
APOA5	0.160864	0	0	0	3.8831
APOB	4.51979	4.19495	5.62577	5.5024	11.4443
APOBEC1	0	0	0	0.72414	0
APOBEC2	0.772088	1.19892	0.922864	0.983951	0.855273
APOBEC3A	1.12404	0.668068	0.533999	0.407035	0.265767
APOBEC3B	1.52972	0.771237	1.22886	1.20404	1.38858
APOBEC3C	4.19689	4.16684	3.58189	4.19186	4.03324
APOBEC3D	4.84397	5.44366	5.18535	4.1659	4.57635
APOBEC3F	4.9796	5.31724	4.54824	4.8757	4.51385
APOBEC3G	6.66867	6.52988	6.00861	5.65018	5.7275
APOBEC3H	4.412	4.29356	3.41016	2.70957	3.24725
APOBEC4	0	0	0	0	0
APOBR	5.09861	3.91978	3.21519	3.24411	2.27597
APOC1	8.11568	7.97867	8.38871	6.83425	10.1744
APOC3	2.02392	2.48382	3.37944	3.77741	8.58992
APOD	1.04377	0.668068	1.08396	2.09071	2.335
APOE	7.47616	5.40006	4.81251	3.43012	6.26403
APOH	3.15431	3.83896	4.70512	5.40588	10.6097
APOL1	7.70462	8.40085	8.16607	7.22532	7.75366
APOL2	8.67683	8.38467	8.57478	7.56284	7.93869
APOL3	6.89143	7.00239	6.59781	5.83453	6.59509
APOL4	3.39978	4.4954	4.46291	3.87679	4.52657
APOL5	0	0.305185	0	0	0.490108
APOL6	7.03589	6.90932	6.57765	6.25354	6.97271
APOLD1	4.02984	3.4455	4.40308	4.42864	4.9033
APOM	4.00885	4.36127	5.34492	4.29128	6.1699
APOO	3.24684	2.96933	4.49192	2.91057	3.8831
APOOL	2.92706	3.05362	3.52689	4.08508	4.36602
APOPT1	3.99824	4.53991	3.91744	4.55404	4.75987
APP	7.82808	8.47101	8.67858	9.35937	9.14196
APPBP2	4.80189	4.48784	5.00592	4.45031	4.78126
APPL1	4.25152	4.00692	4.34066	5.1116	5.28643
APPL2	5.37362	5.11635	5.52412	5.26623	5.03374
APRT	6.391	6.3603	5.38413	5.69626	5.3805
APTX	6.05965	5.94353	6.47605	5.94552	5.85902
AQP1	5.39804	6.32046	6.68204	7.18711	7.01844
AQP10	0	0	0	0	0.265767
AQP11	0.437089	1.27111	1.69585	1.71445	1.8598
AQP12A	0	0	0	0	0
AQP12B	0	0	0	0	0
AQP2	0	0	0	0	0.265767
AQP3	5.67614	5.3384	5.20301	2.19709	4.68244
AQP4	2.21929	2.32332	3.4697	4.0571	3.18444
AQP5	0	0.160648	0	0	0
AQP6	0	0	0.922864	0	0
AQP7	1.93771	1.97992	1.36052	0.407035	2.21442
AQP8	0.557607	0.668068	0	0.72414	0.265767
AQP9	2.06517	3.15248	2.19645	3.34011	7.43913
AQPEP	0.95877	0.556949	0.291567	0.983951	0.490108
AQR	5.14744	4.89435	5.4595	4.53388	4.84357
AR	2.25538	2.32332	2.7223	3.29291	4.82309
ARAF	6.47757	6.34156	6.38233	6.60709	6.11201
ARAP1	8.7776	8.0895	6.5048	7.07648	6.47557
ARAP2	4.59213	3.96401	5.34492	4.29128	4.48808
ARAP3	6.04426	5.62332	6.03841	5.51274	5.95151
ARC	1.52972	1.04271	1.22886	1.20404	0.490108
ARCN1	5.45734	5.3215	5.58597	5.99059	6.30889
AREG	0	0.305185	0	0	0
ARF1	8.4029	7.87969	6.88976	7.51479	7.24503
ARF3	7.11044	7.5889	7.13706	8.08332	7.76309
ARF4	5.56909	5.71676	5.97818	5.9607	7.00488
ARF5	6.8359	7.21747	5.99854	7.34585	6.64259
ARF6	5.89783	5.61294	5.79245	5.74091	6.01607
ARFGAP1	8.11322	5.59548	3.10684	4.13946	3.21619
ARFGAP2	7.25225	7.45584	6.78817	7.46775	7.03412
ARFGAP3	5.91767	5.77688	5.65813	5.09794	5.96091
ARFGEF1	5.80348	5.61987	6.11033	5.5024	5.65407
ARFGEF2	4.9742	4.61811	4.78933	4.55404	5.3522
ARFIP1	5.51802	4.983	5.23767	4.7933	5.37348
ARFIP2	6.36852	6.5858	6.34704	6.14476	5.80262
ARFRP1	5.83661	4.97221	3.24957	4.92297	4.0153
ARG1	0.66883	0.556949	1.7923	0.407035	8.13416
ARG2	5.12323	5.32997	5.77485	5.82626	5.95151
ARGLU1	7.54339	6.83387	6.93271	5.09794	6.27538
ARHGAP1	7.16245	7.33264	6.5048	7.55035	6.72766
ARHGAP10	4.85578	4.8479	4.292	3.8113	3.64728
ARHGAP11A	3.47823	3.67569	4.25863	4.40663	4.36602
ARHGAP11B	0.66883	0.957773	1.96776	1.56352	1.68931
ARHGAP12	5.76644	5.28274	5.87735	5.21651	5.83365
ARHGAP15	4.79577	4.8479	4.83533	4.8757	5.60694
ARHGAP17	6.87847	6.3055	6.60447	5.93787	6.02506
ARHGAP18	4.43579	4.91703	5.54503	5.38352	5.39444
ARHGAP19	3.01389	4.82411	4.15362	5.07021	4.75987
ARHGAP20	0	0.436552	0.922864	0.72414	1.59586
ARHGAP21	7.13607	6.2882	6.79692	6.29605	6.29409
ARHGAP22	5.32774	5.87569	6.07242	5.2784	5.06022
ARHGAP23	3.98755	4.02791	3.55465	4.36159	4.10283
ARHGAP24	4.29551	4.63188	5.26314	5.15184	5.23311
ARHGAP25	6.09991	5.61294	5.9833	5.21651	5.26382
ARHGAP26	5.73484	5.66746	6.33908	5.59287	5.7053
ARHGAP27	7.10427	5.95727	5.32087	4.68778	4.91301
ARHGAP28	1.93771	0.867518	2.86218	2.09071	2.39171
ARHGAP29	7.29839	6.80528	6.73153	7.04121	6.97038
ARHGAP30	5.92889	7.41162	7.10924	7.13787	7.29606
ARHGAP31	4.64069	4.0891	4.72969	4.4927	4.73817
ARHGAP32	4.71384	4.34464	4.34066	4.0571	4.1529
ARHGAP33	6.35819	5.15978	4.15362	4.77624	3.90275
ARHGAP35	6.05965	5.92127	5.53809	5.7053	5.61292
ARHGAP36	0	0	0	0	0
ARHGAP39	2.18228	1.12293	2.12417	1.97586	1.00818
ARHGAP4	7.95352	5.08665	3.78306	4.68778	3.99714
ARHGAP40	0	0.436552	0.291567	0	1.00818
ARHGAP42	4.79577	4.07908	4.34066	3.67067	4.39405
ARHGAP44	3.50845	3.47636	2.67248	2.9718	2.77947
ARHGAP5	4.40399	4.17627	5.39952	5.30243	5.61887
ARHGAP6	2.92706	2.38968	2.62089	3.08696	2.82135
ARHGAP8	0	0	0	0	0
ARHGAP9	6.90711	6.34366	5.79245	5.81795	5.7053
ARHGDIA	7.68821	5.65064	4.292	4.89163	4.4351
ARHGDIB	8.5248	8.09759	8.03793	8.54145	8.60499
ARHGDIG	0.772088	0.436552	0	0	0
ARHGEF1	8.96396	6.46596	5.39952	4.89163	4.57635
ARHGEF10	6.63824	6.10531	5.89375	5.33774	5.17775
ARHGEF10L	7.84224	6.8068	6.1243	6.69595	6.182
ARHGEF11	6.07488	6.51138	5.80406	6.25969	5.45557
ARHGEF12	6.67034	6.09042	6.83704	7.01236	7.24503
ARHGEF15	5.50683	4.32781	4.90169	4.3151	4.94178
ARHGEF16	4.60617	3.79066	2.94843	0.407035	1.27258
ARHGEF17	7.33257	7.15922	7.28735	7.39697	6.87416
ARHGEF18	5.14263	4.67243	3.02981	3.84441	3.92213
ARHGEF19	3.22881	3.50658	2.77045	3.43012	2.59857
ARHGEF2	6.61933	6.68492	6.526	6.88685	6.12461
ARHGEF25	6.35403	6.41708	5.96272	7.32547	6.21773
ARHGEF26	0.772088	0.867518	0.922864	1.71445	3.94125
ARHGEF3	5.42205	5.04093	5.14026	4.1659	5.19379
ARHGEF33	1.64303	2.02237	2.77045	1.20404	0.855273
ARHGEF35	2.97113	2.96933	3.4697	3.4731	2.335
ARHGEF37	2.83466	2.75951	2.45401	4.13946	3.52586
ARHGEF38	0.557607	1.58612	1.96776	1.20404	1.38858
ARHGEF4	0.160864	0.305185	0	0.407035	1.00818
ARHGEF40	5.62878	5.59548	5.75105	5.77566	6.06483
ARHGEF5	4.51979	4.46494	4.49192	4.96874	4.4351
ARHGEF6	5.2449	4.87711	5.26314	5.39474	5.80262
ARHGEF7	8.63249	7.34524	7.83921	6.75809	7.93631
ARHGEF9	5.64587	5.53812	5.19421	5.07021	5.16154
ARID1A	6.41713	6.29038	5.89917	6.23493	5.94205
ARID1B	5.78199	5.07157	4.92315	4.65082	5.12855
ARID2	5.49933	5.52341	5.57922	5.5024	5.04262
ARID3A	0.95877	1.33985	1.48117	2.91057	0.490108
ARID3B	3.82895	2.68219	2.12417	2.77973	2.77947
ARID3C	0.160864	0.160648	0	0	0
ARID4A	4.79577	4.52522	6.2945	4.81016	5.12855
ARID4B	6.44669	6.14667	7.35995	6.1841	6.42552
ARID5A	6.94627	5.54177	3.60862	3.4731	3.42078
ARID5B	3.9217	3.24501	4.15362	3.67067	5.38749
ARIH1	5.722	5.46306	5.75105	5.32607	5.61292
ARIH2	6.62968	6.24405	6.42808	5.64079	6.00247
ARL1	5.56191	5.65739	5.53112	6.43841	6.42891
ARL10	1.58749	0.556949	0.741494	1.39495	0.684213
ARL11	2.78614	3.033	2.3938	1.85107	1.8598
ARL13A	0.160864	0	0.533999	0	0
ARL13B	3.79257	2.92527	3.91744	3.38582	3.27766
ARL14	2.8816	3.20871	5.23767	3.63326	2.90165
ARL15	2.5739	2.1427	3.58189	3.63326	4.24812
ARL16	6.65523	6.63792	6.93535	6.67769	6.08647
ARL17A	4.62698	4.99903	5.49575	4.40663	4.57635
ARL2	4.36323	3.19021	2.04808	3.34011	3.33662
ARL2BP	5.79124	5.59548	5.6835	5.79272	6.08647
ARL3	3.9217	4.55444	4.20708	4.53388	4.36602
ARL4A	4.51235	4.00692	4.77759	4.63197	5.26382
ARL4C	6.55019	6.74001	6.56747	5.79272	6.02057
ARL4D	1.3411	1.93619	0.291567	2.09071	3.27766
ARL5A	4.73317	4.78765	5.36857	5.5024	5.75478
ARL5B	1.58749	1.19892	1.22886	1.56352	2.82135
ARL6	1.79788	1.64164	1.69585	1.71445	1.14643
ARL6IP1	6.67368	6.62075	6.65022	6.92605	7.95877
ARL6IP4	7.56781	7.16278	5.61922	7.26255	5.94205
ARL6IP5	5.92329	6.41907	6.20535	6.70499	6.69986
ARL6IP6	3.53805	3.26282	2.81704	3.03053	3.52586
ARL8A	4.70082	3.77833	3.66065	4.26706	4.05095
ARL8B	4.95786	4.8479	5.30461	5.38352	5.95622
ARL9	1.12404	1.64164	2.67248	1.39495	2.335
ARMC1	4.63385	4.31933	4.18948	4.24243	5.39444
ARMC10	4.86748	5.34677	5.14939	5.2038	5.57056
ARMC12	4.45919	4.73758	4.82396	4.53388	4.23268
ARMC2	3.29965	3.34873	2.7223	2.09071	1.38858
ARMC3	2.25538	3.15248	3.34805	3.51484	2.86206
ARMC4	0.557607	0.957773	1.7923	0	1.14643
ARMC5	4.95786	5.18335	4.76577	5.76705	5.13687
ARMC6	4.48221	3.60762	1.5925	3.34011	2.77947
ARMC7	4.07092	5.36338	4.62881	6.04858	5.15336
ARMC8	5.20855	4.98836	5.18535	3.87679	4.96065
ARMC9	3.22881	3.28042	2.81704	2.55811	2.335
ARMCX1	5.66277	4.35298	5.01594	4.0571	5.0248
ARMCX2	6.09494	6.02146	5.82131	5.56334	5.34504
ARMCX3	5.54013	5.01488	5.31276	5.57325	5.4489
ARMCX4	6.28369	5.82563	5.90996	5.38352	5.55202
ARMCX5	3.29965	2.68219	3.68598	2.19709	3.47427
ARMCX5-GPRASP2	0.557607	0.305185	0.741494	0	1.49594
ARMCX6	6.3394	6.5536	7.02987	6.66847	6.29409
ARMS2	0.437089	0.957773	0.922864	0	1.38858
ARNT	6.0261	5.85235	5.65813	6.34893	6.19799
ARNT2	4.78963	5.63705	4.99583	7.23784	5.67706
ARNTL	4.39593	4.40203	4.20708	2.91057	3.69312
ARNTL2	3.09579	3.62149	3.58189	4.02857	4.62446
ARPC1A	6.25946	6.02929	5.80406	6.42205	6.31624
ARPC1B	6.74205	6.96751	6.00358	7.18711	6.74952
ARPC2	8.39685	8.66393	8.96644	8.84431	8.69857
ARPC3	8.26144	8.082	8.05989	8.28825	8.43328
ARPC4	6.74046	7.30066	6.0915	7.28081	6.57686
ARPC5	7.76298	8.0535	7.8713	8.35584	8.45673
ARPC5L	5.24938	5.8435	5.739	5.94552	5.76018
ARPM1	1.58749	1.97992	0.922864	2.09071	2.39171
ARPP19	6.74997	6.91637	6.7008	7.18711	7.40682
ARPP21	0.305577	0	0	0	0.684213
ARR3	0.437089	0.668068	0.291567	0	0
ARRB1	5.47658	6.36649	6.37845	6.9792	6.32354
ARRB2	7.22862	7.33264	7.22392	7.14453	7.09301
ARRDC1	5.2583	3.09398	2.81704	1.85107	1.49594
ARRDC2	8.8335	8.96531	9.16243	8.12771	8.18318
ARRDC3	8.31533	8.33291	8.50889	6.8009	7.3982
ARRDC4	6.61933	6.352	6.56064	6.70499	6.32718
ARRDC5	3.19204	1.12293	1.69585	0.407035	1.38858
ARSA	5.9729	5.13097	4.25863	3.87679	3.8831
ARSB	4.18758	4.50291	4.6547	4.55404	5.09479
ARSD	7.04236	7.49216	7.67341	7.88075	7.58457
ARSE	5.79124	6.4388	6.00358	6.60226	6.35597
ARSF	0	0.957773	0.291567	0	0
ARSG	1.12404	1.93619	1.7923	1.97586	1.38858
ARSH	0	0	0	0	0
ARSI	0.160864	2.06361	0.922864	3.8113	3.04996
ARSJ	3.98755	4.02791	3.06884	3.34011	3.69312
ARSK	1.93771	1.79642	2.04808	1.85107	2.73632
ART1	0.160864	0	0	0	0
ART3	0	0	0.533999	0.407035	0
ART4	0.95877	0.160648	0.533999	1.20404	2.15013
ART5	0	0.556949	0.741494	0.407035	0.265767
ARTN	1.84601	1.97992	0.922864	1.56352	0.490108
ARV1	5.10357	5.02013	4.50621	4.40663	5.29389
ARVCF	4.44363	1.74665	1.22886	0.407035	0.490108
ARX	0	0.305185	0	0	0
AS3MT	0	0	0	0	0
ASAH1	5.92889	6.00832	6.43183	6.12468	7.09301
ASAH2	0.160864	0	0	0	1.59586
ASAH2B	0.305577	0.305185	0	0.72414	0.265767
ASAP1	5.91203	5.30869	5.77485	5.05614	5.44221
ASAP2	5.28474	4.32781	5.01594	4.40663	4.78126
ASAP3	5.40207	5.34259	5.05535	4.4927	4.70499
ASB1	4.72676	5.66075	5.59936	6.54801	5.6307
ASB12	1.3411	1.12293	1.48117	0.72414	0.265767
ASB13	6.44278	6.70134	6.80561	6.53792	6.47884
ASB14	1.98146	2.25376	2.26528	2.70957	2.86206
ASB16	1.3411	1.19892	0.533999	0.407035	0.490108
ASB2	4.12068	4.16684	3.31596	3.67067	3.27766
ASB3	2.21929	1.84453	2.3938	2.09071	1.77707
ASB4	0	0	0.291567	0	0.265767
ASB6	6.11717	6.05252	5.42231	5.25396	5.17775
ASB7	3.99824	4.31079	4.20708	4.26706	4.51385
ASB8	5.08864	4.33625	4.78933	5.29046	4.95125
ASB9	2.8106	2.68219	3.7594	3.34011	3.47427
ASCC1	4.81404	4.93381	5.0456	4.82683	4.67103
ASCC2	7.65567	6.48316	5.59936	4.98368	5.07761
ASCC3	5.07356	5.27398	5.42231	4.61288	5.2562
ASCL1	0.305577	0.556949	0	0.407035	1.00818
ASCL2	3.36717	2.42174	2.19645	0.407035	1.93804
ASF1A	3.8527	3.53618	3.28315	3.5554	4.84357
ASF1B	2.73594	4.45723	2.33097	4.1659	3.5003
ASGR1	2.5739	1.46823	1.7923	1.20404	3.59993
ASGR2	1.84601	2.1427	1.96776	2.19709	4.53918
ASH1L	5.81864	5.59548	6.83137	6.10432	5.65407
ASH2L	4.94134	5.00433	4.98567	5.68716	5.65985
ASIP	0.160864	0	0	0	0.684213
ASL	5.59397	5.71998	4.49192	5.56334	4.94178
ASNA1	5.16177	5.01488	3.87402	4.4927	3.78066
ASNS	7.81529	7.67955	8.1434	7.64736	7.03412
ASNSD1	4.88487	4.00692	4.96513	5.04194	5.24855
ASPA	4.58505	3.01209	4.15362	1.71445	2.54957
ASPDH	0.557607	0	0	0.407035	0.265767
ASPG	0.160864	0	0	0	0
ASPH	5.62188	6.08041	6.31899	6.95666	9.10375
ASPHD1	3.99824	3.75335	1.88269	3.19361	2.08284
ASPHD2	3.36717	4.19495	3.55465	3.4731	3.33662
ASPM	3.52333	3.75335	4.6547	3.90845	3.21619
ASPN	2.5739	0.771237	1.69585	0.983951	4.78126
ASPRV1	3.94399	4.21339	4.15362	4.33853	2.94018
ASPSCR1	5.78199	4.03829	2.04808	2.70957	2.01226
ASRGL1	2.85832	3.01209	3.55465	3.51484	3.52586
ASS1	4.92463	4.76283	4.34066	3.99947	6.61606
ASTE1	4.14973	4.28487	4.60245	3.38582	3.99714
ASTL	0.66883	0	0.741494	0	0
ASTN1	0.66883	0.867518	0.922864	1.20404	1.38858
ASTN2	3.86443	3.55075	4.52036	3.63326	3.59993
ASUN	4.68105	4.46494	4.77759	4.55404	4.94178
ASXL1	8.08279	7.75308	7.9505	7.54028	7.30347
ASXL2	2.73594	2.57219	4.05986	3.77741	3.52586
ASXL3	0.160864	0.305185	0.291567	0	1.00818
ATAD1	5.00632	5.08665	4.91246	5.17806	5.6307
ATAD2	4.30415	4.24061	5.4595	4.24243	5.21751
ATAD2B	4.44363	4.1478	6.11966	3.90845	3.92213
ATAD3A	4.76481	2.02237	1.69585	1.85107	1.14643
ATAD3B	6.25055	3.033	1.69585	1.39495	0.684213
ATAD3C	3.87607	4.2042	4.64182	5.76705	4.64793
ATAD5	3.05542	3.2978	3.78306	2.84663	2.82135
ATAT1	4.6744	4.51782	4.61569	4.7415	4.57635
ATCAY	0.160864	0.160648	1.22886	0.407035	0.265767
ATE1	3.07575	2.06361	2.98969	2.38887	3.42078
ATF1	4.00885	3.53618	3.80634	4.24243	4.1529
ATF2	5.42601	5.22484	5.53809	5.43878	6.01155
ATF3	5.57624	6.226	7.33415	3.87679	5.50138
ATF4	9.77944	10.0957	10.5857	10.4988	10.2384
ATF5	5.84848	6.34784	5.76894	6.27799	6.10778
ATF6	5.28036	5.32997	5.42231	5.49199	5.51421
ATF6B	6.39505	6.62936	5.6323	6.35469	5.52058
ATF7	4.8733	4.95039	5.10313	6.49164	5.94679
ATF7IP	5.95656	5.52341	6.5844	5.5831	5.59492
ATF7IP2	4.62008	4.65904	5.33694	4.0571	4.32293
ATG10	2.78614	2.96933	3.41016	1.85107	2.64597
ATG12	5.36538	5.37161	5.70224	5.34933	5.80262
ATG13	6.82694	7.73005	7.55641	8.22679	7.53193
ATG14	5.07861	4.76908	4.95475	4.8433	4.3801
ATG16L1	7.5687	7.1828	7.4661	5.04194	6.06047
ATG16L2	8.08655	6.13463	5.62577	4.57392	4.68244
ATG2A	4.40399	3.60762	1.22886	3.14127	3.11877
ATG2B	6.28151	6.05252	6.31087	5.77566	5.43548
ATG3	4.91338	5.09164	5.0937	5.15184	5.48193
ATG4A	3.96593	3.87416	4.56199	4.19186	4.10283
ATG4B	6.67701	5.47457	4.62881	4.85959	4.08574
ATG4C	3.11556	3.26282	4.0981	3.90845	4.30827
ATG4D	5.95381	4.83009	3.93866	3.77741	3.36522
ATG5	4.78347	4.41005	5.1125	4.77624	5.14514
ATG7	6.75628	6.7511	6.23568	7.0938	6.56458
ATG9A	5.67947	5.98973	5.15846	6.3198	5.52058
ATG9B	3.35058	2.75951	2.62089	0.407035	0.490108
ATHL1	12.2422	10.3766	10.1946	10.0706	9.35436
ATIC	5.94831	6.52436	6.70699	7.26866	6.62496
ATL1	2.42341	1.97992	1.96776	1.56352	1.77707
ATL2	5.33198	5.22938	5.26314	5.0131	5.53324
ATL3	4.50488	4.7753	4.61569	4.63197	4.46183
ATM	6.06982	5.53446	6.19215	5.25396	5.31603
ATMIN	5.3404	4.90574	5.54503	5.29046	5.86904
ATN1	8.8294	7.23901	6.1243	6.96421	5.6248
ATOH1	0	0	0	0	0
ATOH7	4.31274	3.86252	4.46291	1.39495	2.54957
ATOH8	2.06517	3.2978	0.533999	2.70957	2.73632
ATOX1	5.21772	6.1985	5.52412	6.1841	5.80262
ATP10A	4.26043	3.17147	3.89589	1.85107	3.15198
ATP10B	0.160864	0	0	0	0.490108
ATP10D	3.13506	3.38171	3.02981	3.4731	3.80174
ATP11A	5.33619	4.69884	5.27153	4.51344	4.39405
ATP11B	4.01938	3.85079	4.3084	3.70713	4.75987
ATP11C	3.75525	2.99087	4.49192	3.08696	4.56406
ATP13A1	8.3801	6.93593	5.78074	5.59287	5.15336
ATP13A2	4.47458	3.52145	2.56738	3.03053	2.90165
ATP13A3	7.01104	7.06718	6.45411	6.78393	7.2315
ATP13A4	1.93771	1.64164	1.08396	1.85107	1.49594
ATP1A1	7.63012	8.38264	8.23954	8.06763	8.08127
ATP1A1OS	5.76332	6.25744	6.40157	6.26582	6.22165
ATP1A2	1.52972	1.84453	1.69585	2.84663	2.27597
ATP1A3	2.25538	2.21768	1.08396	0.72414	0.684213
ATP1A4	0.305577	0.436552	0.291567	0	0.855273
ATP1B1	9.73979	10.0698	9.55839	9.59894	9.65292
ATP1B2	2.48551	1.79642	2.12417	4.02857	3.5003
ATP1B3	5.9729	6.22145	6.59781	6.4864	6.31624
ATP2A1	6.13423	4.9937	5.61922	4.8433	4.1364
ATP2A2	5.83661	6.29688	6.09623	7.28684	7.08873
ATP2A3	6.81035	6.59637	5.90996	6.27799	6.16584
ATP2B1	3.67758	4.06899	4.99583	4.85959	4.86375
ATP2B2	4.75854	4.19495	5.36857	2.70957	5.05145
ATP2B3	0.305577	0	0	0	0
ATP2B4	7.38646	6.92898	7.01246	7.48097	7.40854
ATP2C1	6.46221	6.23053	5.99348	5.93018	6.18602
ATP2C2	2.99267	2.10369	2.77045	0.407035	1.38858
ATP4A	0	0	0	0.407035	0
ATP4B	0	0	0	0	0
ATP5A1	7.59623	7.96717	8.05989	7.87675	8.16194
ATP5B	8.09529	8.24042	8.65151	9.1699	8.87675
ATP5C1	7.26226	7.05445	7.32209	7.04834	7.7236
ATP5D	6.53375	3.50658	1.22886	2.84663	1.00818
ATP5E	2.97113	0.160648	0	0	0
ATP5F1	5.92329	6.15861	6.30679	6.68228	6.99576
ATP5G1	5.27598	6.09291	5.48136	6.19055	6.39464
ATP5G2	8.36417	9.55621	9.23071	10.6982	9.82687
ATP5G3	6.0774	6.42699	6.37845	6.55302	7.08013
ATP5H	6.59841	6.37061	6.8678	6.65454	7.26604
ATP5I	7.22521	6.90081	6.19215	6.57785	6.182
ATP5J	5.19467	5.37571	5.46682	5.81795	6.40156
ATP5J2	5.48039	5.81057	5.70224	5.92244	5.83365
ATP5L	6.20745	5.97899	6.15182	6.42205	6.85916
ATP5O	6.21434	6.80983	6.71317	7.03764	7.19213
ATP5S	1.84601	1.84453	0.741494	1.71445	2.01226
ATP5SL	4.80189	4.87132	3.60862	4.21737	4.27851
ATP6AP1	6.91418	7.22317	6.81998	7.32254	6.80538
ATP6AP1L	5.16177	5.3215	5.55881	5.32607	4.48808
ATP6AP2	5.27598	6.3055	6.40539	7.17088	7.25653
ATP6V0A1	6.32036	6.41708	5.13106	6.20974	5.16154
ATP6V0A2	4.11086	3.66233	3.49858	4.4927	4.10283
ATP6V0A4	0	0.305185	0.291567	0	0
ATP6V0B	6.50781	7.1304	5.39185	7.34585	6.73316
ATP6V0C	5.79124	5.05121	4.93376	5.0131	4.81275
ATP6V0D1	5.93725	6.90932	5.6772	6.88685	6.24107
ATP6V0D2	0	0	0.533999	0	0.684213
ATP6V0E1	6.761	7.54134	7.55813	7.53522	7.79103
ATP6V0E2	4.59213	5.02536	2.86218	5.34933	4.33744
ATP6V1A	5.02212	5.2563	5.31276	5.62181	5.99791
ATP6V1B1	0.557607	1.27111	1.69585	0.407035	0.855273
ATP6V1B2	6.68199	7.06591	7.02987	7.00139	6.954
ATP6V1C1	6.11717	6.64981	7.01246	6.76676	7.04741
ATP6V1C2	6.12207	7.31033	6.94588	7.17088	7.32728
ATP6V1D	4.51979	4.58309	5.28816	5.49199	5.6997
ATP6V1E1	6.36852	7.00239	6.81137	7.16106	7.01168
ATP6V1E2	3.28226	3.70204	3.10684	3.14127	3.11877
ATP6V1F	6.87702	6.32682	5.97818	6.01987	6.20592
ATP6V1G1	6.28369	5.77067	5.64527	6.0343	6.86668
ATP6V1G2	0.557607	0.771237	1.36052	0	1.00818
ATP6V1H	4.38782	4.40203	4.0981	4.13946	4.91301
ATP7A	3.62338	3.42981	3.55465	3.43012	2.64597
ATP7B	3.94399	3.53618	3.52689	3.67067	3.59993
ATP8A1	4.34659	3.50658	3.52689	2.9718	4.11971
ATP8A2	0.437089	1.89109	0.533999	2.63583	0.490108
ATP8B1	3.09579	2.51388	2.51181	2.77973	3.75927
ATP8B2	4.23354	3.24501	2.33097	2.9718	3.08478
ATP8B3	2.97113	3.07394	2.19645	1.56352	1.49594
ATP8B4	2.99267	2.80884	3.02981	3.24411	3.69312
ATP9A	4.79577	5.16925	5.46682	5.93018	5.83876
ATP9B	4.96333	4.10893	4.00053	3.87679	3.75927
ATPAF1	5.07356	5.5599	4.69268	5.36082	5.81304
ATPAF1-AS1	1.40675	1.40547	2.45401	0.983951	0
ATPAF2	4.70082	3.95308	3.71087	3.59486	3.75927
ATPBD4	2.83466	3.15248	3.87402	2.84663	3.39327
ATPIF1	6.99778	6.84721	7.01496	6.89082	6.89638
ATR	6.13665	6.18921	6.7376	5.79272	5.48844
ATRIP	3.82895	3.11375	3.41016	3.14127	2.27597
ATRN	4.51979	4.83009	5.13106	4.98368	6.60412
ATRNL1	1.27231	0.436552	0.922864	2.19709	2.08284
ATRX	5.99975	5.69067	8.26182	6.77537	6.3524
ATXN1	4.73955	4.04859	4.32462	4.55404	4.50102
ATXN10	5.61148	5.78306	5.72685	6.43841	6.14949
ATXN1L	4.90204	4.66575	5.0259	5.07021	5.24855
ATXN2	5.42205	5.07157	5.85519	5.43878	5.09479
ATXN2L	7.64635	6.79154	5.99348	6.45458	6.29037
ATXN3	3.97678	4.02791	3.78306	4.19186	4.10283
ATXN7	4.82008	4.31933	4.25863	3.96976	4.63625
ATXN7L1	4.21533	3.83896	4.13535	2.9718	3.82251
ATXN7L2	5.78199	4.00692	3.66065	2.29616	2.49885
ATXN7L3	6.85072	6.6515	5.78661	6.06973	5.79213
ATXN7L3B	5.45346	6.08292	5.90458	6.71845	6.43567
AUH	3.70394	3.24501	3.91744	3.34011	3.84299
AUP1	9.01879	9.06163	8.81037	8.21734	8.07154
AURKA	3.13506	3.50658	3.55465	3.93943	3.8831
AURKAIP1	6.04168	5.6708	4.292	4.82683	3.90275
AURKB	3.26466	3.11375	3.28315	2.47597	2.77947
AURKC	3.13506	3.34873	3.93866	1.39495	2.15013
AUTS2	5.5869	5.28709	5.74504	4.40663	5.1033
AVEN	3.58135	3.28042	3.85181	3.51484	3.69312
AVIL	4.14011	3.47636	3.93866	3.59486	3.6238
AVL9	4.26928	4.79379	4.93376	4.45031	4.20129
AVPI1	3.8048	3.52145	4.3084	2.63583	4.50102
AVPR1A	0.160864	0	0	0	1.38858
AVPR2	1.04377	0.160648	0.533999	0	0.265767
AXDND1	1.89259	2.25376	3.24957	2.19709	1.27258
AXIN1	5.6594	4.22252	2.67248	3.63326	1.77707
AXIN2	1.40675	1.27111	1.08396	0.72414	3.33662
AXL	5.80652	6.75582	6.07722	6.19697	5.91812
AZGP1	4.49736	5.14064	5.70224	4.29128	7.25462
AZI1	5.72522	2.78439	1.96776	1.20404	1.27258
AZI2	4.91338	4.67908	4.74181	4.68778	5.63658
AZIN1	5.63221	5.90435	6.36283	6.12468	6.99118
AZU1	0	0	0	0	0
B2M	11.0372	11.0948	11.3778	10.7735	12.0771
B3GALNT1	2.97113	3.38171	3.44024	3.93943	3.55097
B3GALNT2	5.70579	5.89866	6.27794	5.88314	6.00247
B3GALT2	0.557607	0.957773	0	0.407035	0.684213
B3GALT4	3.50845	4.23159	2.90595	2.91057	2.49885
B3GALT5	0	0.160648	1.36052	1.39495	1.49594
B3GALT6	4.32977	4.79991	4.02058	5.0131	4.42155
B3GALTL	4.10098	4.28487	3.60862	4.42864	3.97875
B3GAT1	3.07575	3.11375	2.3938	3.70713	3.15198
B3GAT2	3.82895	4.29356	4.18948	4.75898	3.82251
B3GAT3	6.27932	5.42796	3.63487	4.55404	4.36602
B3GNT1	3.91043	5.86989	4.77759	6.77107	5.65407
B3GNT2	3.70394	4.09905	3.80634	4.11253	4.74906
B3GNT3	2.25538	5.31297	4.25863	4.40663	4.39405
B3GNT4	3.17329	3.34873	2.94843	1.97586	1.49594
B3GNT5	3.75525	4.18564	4.97544	4.57392	4.10283
B3GNT6	0	0	0	0	0
B3GNT7	2.97113	3.71504	3.34805	3.4731	2.90165
B3GNT8	0.305577	0	0.291567	0	0
B3GNT9	5.11834	4.81206	5.22044	4.42864	5.18579
B3GNTL1	4.82609	3.98563	2.12417	2.09071	1.49594
B4GALNT1	1.3411	0.957773	0.533999	1.71445	2.73632
B4GALNT2	0	1.12293	0.741494	1.71445	1.27258
B4GALNT3	1.46955	0.867518	0.533999	0	0.265767
B4GALNT4	0.305577	1.52838	0.291567	0.407035	0
B4GALT1	6.62451	7.08481	6.14271	7.16761	7.2527
B4GALT2	5.76644	6.00832	4.47749	6.24116	5.49493
B4GALT3	5.74756	6.3603	5.96789	6.79244	5.86403
B4GALT4	5.19002	5.89295	5.2547	6.36614	5.80784
B4GALT5	6.17012	6.47745	6.18773	6.66847	6.93266
B4GALT6	1.58749	1.74665	1.88269	1.39495	1.59586
B4GALT7	5.6594	5.74871	4.35652	6.20974	5.24085
B7H6	0.772088	1.04271	1.08396	0.72414	0.855273
B9D1	3.28226	3.34873	1.08396	3.24411	2.82135
B9D2	3.21054	2.94747	3.10684	3.14127	3.21619
BAALC	2.73594	2.21768	2.77045	3.5554	2.49885
BAAT	3.89907	3.15248	4.15362	4.3151	8.06393
BABAM1	6.3644	6.44075	5.80406	6.0271	6.01155
BACE1	4.69426	4.99903	4.93376	5.57325	5.89869
BACE2	5.88349	6.61902	6.32303	6.63101	5.90357
BACH1	4.91902	5.10652	5.35284	4.92297	5.33784
BACH2	0.772088	0.436552	1.08396	2.09071	1.68931
BAD	4.21533	5.24738	3.31596	5.38352	3.84299
BAG1	4.89634	5.86407	5.56564	6.06272	5.92774
BAG2	2.21929	1.93619	2.77045	2.19709	3.47427
BAG3	4.14011	3.52145	4.74181	4.47166	4.3518
BAG4	3.69082	3.033	3.28315	3.77741	4.29347
BAG5	4.77106	4.8479	4.91246	5.30243	4.96999
BAG6	8.89771	8.6458	8.72818	8.55902	7.99925
BAHCC1	6.38287	5.06143	4.96513	3.99947	4.29347
BAHD1	4.71384	5.42401	4.68013	6.09747	5.34504
BAI1	5.68939	2.96933	1.5925	1.39495	1.00818
BAI2	1.93771	0.957773	0.533999	0.407035	1.00818
BAI3	0.305577	0.160648	0.741494	0.407035	0.265767
BAIAP2	3.36717	2.75951	2.51181	1.39495	2.64597
BAIAP2L1	5.66277	5.3215	5.00592	4.51344	4.71613
BAIAP2L2	7.9787	6.12004	6.03841	5.75839	5.11177
BAIAP3	3.67758	3.79066	2.56738	3.51484	2.64597
BAK1	5.38994	6.6242	6.09623	7.24406	6.59207
BAMBI	1.69652	2.87982	2.19645	3.5554	3.8831
BANF1	6.67034	6.67165	5.96789	6.22867	6.5981
BANK1	2.90451	2.62824	2.19645	2.91057	2.90165
BANP	4.09103	3.66233	4.02058	3.5554	4.18534
BAP1	6.8058	6.79461	6.526	6.30203	6.39464
BARD1	0	0.867518	1.48117	1.39495	0.684213
BARX1	0	0	0	0	0
BARX2	5.47275	5.48219	4.56199	5.43878	4.63625
BASP1	4.41998	4.03829	3.55465	4.19186	4.69376
BATF	4.55641	3.05362	2.04808	2.29616	2.39171
BATF2	4.79577	5.80146	4.66747	4.68778	5.30131
BATF3	4.54916	3.52145	3.44024	2.70957	2.90165
BAX	5.70579	5.20655	4.34066	4.4927	4.18534
BAZ1A	6.18657	5.73282	6.2945	4.95364	5.85902
BAZ1B	6.43297	6.45438	7.24537	6.95666	6.51119
BAZ2A	6.81187	6.70948	6.94325	7.16434	6.59509
BAZ2B	6.0077	5.87858	7.96091	6.83425	6.22555
BBC3	3.36717	1.74665	0.741494	1.39495	1.00818
BBIP1	5.80348	5.78306	5.739	5.39474	5.95622
BBOX1	3.26466	2.70842	4.20708	2.70957	4.88366
BBS1	6.20514	5.99506	6.01362	6.20337	5.55823
BBS10	3.63712	2.83289	2.98969	3.67067	3.86319
BBS12	3.87607	4.09905	3.55465	4.1659	3.39327
BBS2	6.23933	5.42796	5.86631	4.95364	5.24855
BBS4	5.03775	5.3215	5.16748	4.51344	4.78126
BBS5	5.28474	3.85079	4.02058	3.24411	2.94018
BBS7	3.07575	2.75951	3.06884	2.70957	3.39327
BBS9	4.11086	3.66233	4.38772	3.08696	3.5003
BBX	4.99569	4.88288	5.08421	4.45031	4.39405
BCAM	4.95238	3.34873	2.19645	3.34011	2.73632
BCAN	2.62996	3.15248	2.90595	3.38582	2.90165
BCAP29	5.08864	4.78149	5.46682	4.85959	5.68843
BCAP31	6.8522	8.17666	6.54688	7.78591	7.0026
BCAR1	4.68105	2.10369	1.69585	2.19709	1.14643
BCAR3	3.09579	2.65546	2.98969	3.03053	3.57566
BCAS1	0.557607	0.771237	1.36052	0.407035	0.684213
BCAS2	3.94399	4.3022	4.13535	4.51344	5.37348
BCAS3	4.11086	4.41802	4.292	3.90845	4.30827
BCAS4	2.71016	4.07908	2.33097	3.99947	3.64728
BCAT1	3.21054	3.41396	3.55465	4.08508	4.10283
BCAT2	7.11044	5.90718	4.3084	4.47166	4.48808
BCCIP	6.39505	6.43487	6.80561	6.60709	6.41871
BCDIN3D	3.21054	3.33195	3.58189	3.43012	2.90165
BCHE	0.160864	0.436552	0.533999	1.85107	5.15336
BCKDHA	5.12323	5.99773	4.25863	5.76705	4.64793
BCKDHB	2.8816	3.17147	2.51181	3.14127	3.8831
BCKDK	5.68278	5.48977	4.60245	5.29046	4.95125
BCL10	4.06076	3.80289	3.95958	3.03053	4.3518
BCL11A	2.14429	2.10369	1.88269	1.71445	1.77707
BCL11B	3.58135	3.62149	3.49858	2.19709	3.24725
BCL2	6.48709	6.87209	6.75565	6.25969	6.57074
BCL2A1	3.26466	3.41396	3.71087	3.03053	3.44778
BCL2L1	7.05008	7.32524	6.18329	6.78393	6.42212
BCL2L10	0.868447	0.305185	0.291567	0.407035	0.855273
BCL2L11	4.88487	5.28709	5.6323	5.73209	5.30869
BCL2L12	4.32977	3.24501	3.4697	3.43012	3.21619
BCL2L13	5.601	5.52341	5.52412	5.74967	5.65985
BCL2L14	1.40675	0.668068	1.22886	0	1.14643
BCL2L15	1.40675	1.33985	2.19645	0.983951	1.38858
BCL2L2	4.15929	4.27613	4.40308	5.3143	5.30869
BCL3	6.25501	6.4505	6.62425	6.89082	6.33081
BCL6	8.22095	8.33186	9.03887	6.92218	7.2198
BCL6B	4.34659	3.95308	4.50621	4.77624	5.0248
BCL7A	5.15224	4.12849	3.80634	4.81016	4.60061
BCL7B	5.66612	5.4592	4.78933	5.38352	5.26382
BCL7C	5.54013	5.01488	2.98969	4.26706	3.99714
BCL9	3.66422	4.10893	4.24165	4.77624	4.16921
BCL9L	5.96203	5.63705	3.68598	4.0571	3.84299
BCLAF1	6.15826	5.92966	6.45042	6.15799	6.66577
BCMO1	4.57795	2.78439	4.24165	2.29616	2.86206
BCO2	2.78614	2.42174	3.02981	3.14127	2.97771
BCOR	4.55641	4.75656	4.34066	3.93943	3.97875
BCORL1	4.21533	4.28487	4.18948	4.4927	3.21619
BCR	5.50683	5.70703	4.8466	6.06272	4.89351
BCS1L	6.49277	6.00568	5.4373	5.25396	4.67103
BDH1	3.21054	2.28896	1.5925	1.71445	4.47501
BDH2	6.60191	6.55179	6.94325	6.80931	6.66864
BDKRB1	1.69652	2.80884	3.28315	3.14127	2.59857
BDKRB2	2.32496	2.94747	4.46291	3.77741	2.94018
BDNF	1.04377	1.19892	0	0.72414	1.38858
BDP1	5.08363	5.00433	8.01563	6.50205	5.58279
BEAN1	0.66883	1.04271	0.291567	1.97586	0.490108
BECN1	5.74122	5.78615	6.02855	5.53319	6.34883
BEGAIN	1.27231	0.436552	0.533999	0.72414	1.14643
BEND3	2.76126	2.99087	3.52689	2.63583	2.69185
BEND4	0.160864	0.556949	0.291567	0	0
BEND5	4.21533	4.48025	4.04035	4.85959	4.33744
BEND6	0.437089	1.19892	0.533999	1.56352	1.49594
BEND7	4.6744	5.11635	5.19421	4.99847	4.69376
BEST1	5.27158	5.54177	5.26314	4.63197	5.37348
BEST2	0	0	0	0	0
BEST3	1.20008	1.12293	1.36052	1.20404	0.490108
BEST4	4.52719	3.99631	3.71087	5.19099	4.05095
BET1	4.28682	4.71834	4.8466	4.29128	4.72719
BET1L	6.46221	7.39152	7.11158	7.88075	7.2198
BET3L	0.160864	0.556949	0.533999	0	0
BEX1	0.160864	0	0.533999	0.983951	0.490108
BEX2	3.07575	3.59361	3.06884	3.51484	2.69185
BEX4	5.54013	5.11144	5.26314	5.41693	5.3805
BEX5	1.52972	0.771237	0	0.407035	2.08284
BFAR	5.20855	5.4669	5.20301	5.4603	5.7275
BFSP1	2.83466	2.75951	2.33097	3.08696	2.86206
BFSP2	0	0	0	0	0
BGLAP	0.437089	0.160648	0	0	0
BGN	8.14062	5.45533	4.80096	5.678	7.45585
BHLHA15	0.160864	0	0	0.407035	0
BHLHB9	2.06517	1.19892	0.533999	2.47597	1.27258
BHLHE22	0.305577	0.305185	0.291567	0	0.855273
BHLHE40	7.81982	7.77108	8.22773	6.76243	7.38429
BHLHE41	8.58764	8.51441	8.34068	7.84642	7.6072
BHMT	7.92088	7.05445	7.55984	6.10432	7.42392
BHMT2	8.2938	8.03223	8.6499	7.25333	7.79892
BICC1	5.19931	4.6857	4.52036	4.82683	4.82309
BICD1	4.84989	5.2563	6.69769	6.60226	4.83337
BICD2	4.44363	4.51782	4.25863	4.81016	4.53918
BID	5.46506	5.43975	5.51708	5.57325	5.06894
BIK	0.160864	0	0.922864	0.72414	0.490108
BIN1	4.84989	5.09662	3.63487	4.24243	3.99714
BIN2	5.88637	5.09662	5.32087	4.99847	5.0248
BIN3	5.76018	6.00303	4.15362	4.42864	3.80174
BIRC2	5.54013	5.54905	6.01861	5.89899	6.13295
BIRC3	7.86139	8.26604	8.55258	8.61046	8.24412
BIRC5	3.19204	3.99631	2.94843	4.47166	3.52586
BIRC6	6.11226	5.95454	6.67573	5.34933	5.66561
BIRC7	1.74809	0.771237	0.741494	0.72414	0
BIVM	7.37317	6.89939	7.34015	6.98292	6.94456
BLCAP	6.73886	7.30926	7.43096	7.14785	7.08659
BLK	2.10527	0.305185	0.291567	0	0
BLM	3.9217	4.44167	5.0937	3.93943	3.96012
BLMH	5.28474	5.38794	5.22908	5.88314	5.43548
BLNK	5.79737	5.90718	6.20097	5.91467	5.95151
BLOC1S1	5.40609	5.69724	5.763	6.15139	5.32334
BLOC1S2	5.45734	5.08164	5.52412	5.15184	5.74393
BLOC1S3	4.59917	5.40809	5.21175	5.63133	5.18579
BLVRA	5.37362	5.73601	5.70843	5.17806	5.57669
BLVRB	5.76644	5.86989	5.58597	5.30243	5.74393
BLZF1	3.93289	3.31498	4.74181	3.99947	4.18534
BMF	6.02349	5.70377	5.59936	3.8113	5.19379
BMI1	0.160864	0.305185	0	0	0
BMP1	7.06922	6.57514	5.24621	6.74061	5.82853
BMP2	5.41009	4.72478	4.25863	4.40663	4.89351
BMP2K	5.78199	5.13097	5.52412	3.90845	5.26382
BMP3	0	0.160648	1.08396	0.72414	1.14643
BMP4	1.27231	0.160648	1.08396	0.983951	1.8598
BMP5	0	0	0	0	0
BMP6	5.79124	6.95112	6.02359	7.20634	6.88901
BMP7	0.437089	1.04271	0.533999	0.983951	0.490108
BMP8A	6.29457	5.63363	5.32893	5.99797	4.95125
BMP8B	4.23354	3.34873	2.3938	3.38582	3.24725
BMPER	2.25538	1.93619	1.88269	0.407035	1.00818
BMPR1A	4.3382	3.93097	4.5756	3.43012	4.08574
BMPR1B	1.3411	2.1427	0.922864	2.70957	2.335
BMPR2	5.36125	4.99903	5.0937	5.12514	5.84385
BMS1	7.1129	7.26354	7.83497	7.12782	6.7166
BMX	0.160864	0.436552	0.533999	1.85107	0.490108
BNC1	2.32496	0	1.08396	0	0.684213
BNC2	2.35853	2.48382	2.62089	5.51274	4.03324
BNIP1	3.36717	3.8857	2.7223	3.38582	3.47427
BNIP2	5.94279	4.90006	5.46682	4.89163	5.54579
BNIP3	6.55019	6.73842	6.79401	7.33424	7.48709
BNIP3L	7.19649	6.96615	6.647	7.06599	7.01619
BNIPL	2.97113	2.60049	3.24957	2.38887	1.77707
BOC	5.12323	3.93097	4.25863	4.77624	4.4351
BOD1	5.20855	5.63363	5.35284	5.33774	5.83365
BOD1L	5.79124	5.60947	8.61159	6.96044	6.10778
BOK	3.19204	3.83896	3.28315	4.81016	4.26339
BOLA1	3.84088	4.10893	4.35652	4.85959	4.16921
BOLA3	1.84601	2.60049	2.3938	2.91057	3.5003
BOP1	5.32774	4.31079	2.56738	3.14127	2.86206
BORA	4.60617	4.52522	4.34066	4.08508	4.33744
BPGM	4.73317	4.04859	4.05986	3.67067	4.40786
BPHL	4.02984	3.80289	4.20708	3.63326	4.60061
BPI	0.160864	0.867518	0.741494	1.20404	1.00818
BPIFA2	0	0	0	0	1.93804
BPIFB1	0	0	0	0	0
BPIFB4	0	0.305185	0	0	0.265767
BPNT1	3.71694	3.74069	3.78306	3.87679	4.32293
BPTF	6.21205	5.41607	7.95572	6.29605	6.14949
BRAF	2.92706	2.60049	3.02981	3.43012	2.64597
BRAP	5.45734	5.3675	5.86077	5.90685	5.35933
BRAT1	5.97561	3.95308	1.88269	1.97586	1.93804
BRCA1	2.76126	3.36532	3.34805	3.08696	2.94018
BRCA2	2.06517	1.64164	3.17997	0.407035	1.00818
BRCC3	4.19689	3.86252	5.03578	3.99947	4.64793
BRD1	5.69597	3.90851	4.40308	4.13946	4.0153
BRD2	8.37447	7.98002	7.78016	7.37447	7.38079
BRD3	4.89061	4.6523	4.61569	5.12514	5.30869
BRD4	6.23933	4.55444	4.72969	4.11253	4.36602
BRD7	5.01687	4.983	5.61263	4.75898	5.81304
BRD8	7.17428	6.77302	7.30992	6.45458	6.59509
BRD9	6.57896	6.55721	5.70843	6.15799	5.71089
BRE	6.07992	6.47554	6.29037	6.63101	5.72199
BRF1	5.99442	2.54333	1.5925	1.20404	1.14643
BRF2	3.52333	5.08665	3.93866	5.29046	4.96065
BRI3	6.21892	6.21002	6.23139	6.26582	6.33804
BRI3BP	1.98146	1.12293	1.36052	1.20404	1.27258
BRIP1	2.02392	2.78439	3.60862	2.55811	3.52586
BRIX1	5.20394	4.79379	5.20301	4.53388	5.01581
BRK1	5.66947	6.56261	6.21843	7.05542	7.09728
BRMS1	5.64927	5.13097	4.18948	5.02759	4.4351
BRMS1L	1.40675	1.52838	1.96776	1.97586	1.27258
BROX	3.31683	3.66233	3.9802	3.7427	4.21707
BRP44	6.761	6.61902	6.80272	6.67309	7.45252
BRP44L	4.62698	4.1478	4.54824	4.29128	4.98849
BRPF1	4.54187	4.00692	3.9802	3.5554	3.90275
BRPF3	4.54916	4.89435	4.81251	4.90738	5.1033
BRS3	0	0.556949	0	0.72414	0
BRSK1	1.93771	0.957773	0	0.72414	0.490108
BRSK2	0.160864	0.160648	0.291567	1.39495	0.265767
BRWD1	6.59489	6.0678	7.26441	6.19055	6.04729
BRWD3	4.13043	3.59361	5.41475	4.70591	4.50102
BSCL2	1.04377	1.52838	0.741494	1.56352	0.855273
BSDC1	6.48899	6.54634	6.20972	6.82183	6.70546
BSG	8.98157	8.02638	6.03349	7.40809	6.63674
BSN	1.64303	0.160648	1.7923	1.71445	1.59586
BSND	0	0	0	0	0
BSPRY	0.305577	0.867518	1.36052	0.983951	0
BST1	2.25538	2.70842	2.3938	3.8113	3.18444
BST2	7.2908	8.10069	5.39952	6.98664	6.3981
BTAF1	6.65185	6.34575	6.43183	5.76705	6.11201
BTBD1	5.54013	5.57066	5.89375	6.25969	6.19002
BTBD10	4.17821	4.36127	4.40308	4.21737	4.3518
BTBD11	2.10527	2.85655	2.56738	2.91057	1.93804
BTBD16	3.97678	3.83896	4.20708	3.14127	3.18444
BTBD17	0	0	0	0	0
BTBD18	0.160864	0.668068	0.533999	1.39495	0.684213
BTBD19	1.3411	0.305185	0.291567	1.39495	0.265767
BTBD2	6.46799	3.13324	2.86218	3.14127	2.08284
BTBD3	5.39804	4.76908	5.24621	4.0571	4.80233
BTBD6	6.46221	6.77302	6.34307	6.95666	6.50799
BTBD7	5.34878	5.24738	5.51001	5.54331	4.98849
BTBD8	0.305577	0	0.291567	0	0.490108
BTBD9	4.84397	5.05121	5.07465	5.34933	4.68244
BTC	0.305577	0	0	0.407035	0
BTD	2.39134	3.38171	3.17997	2.84663	5.2562
BTF3	8.09404	8.22232	8.23847	8.2424	8.70138
BTF3L4	5.41009	5.51972	5.30461	5.99797	6.14949
BTG1	8.08091	8.73903	8.65151	6.68685	7.72774
BTG2	6.38491	6.78231	6.36283	6.34893	6.99118
BTG3	4.30415	4.02791	4.38772	4.0571	4.08574
BTK	4.00885	4.69228	4.8799	4.68778	4.68244
BTLA	2.14429	0.668068	1.5925	0.983951	1.00818
BTN1A1	0	0.160648	0.741494	0	0
BTN2A1	7.5687	6.82939	7.01246	5.36082	5.74937
BTN2A2	6.34359	6.00568	6.115	5.19099	5.4489
BTN3A1	8.52942	8.19938	8.17281	6.98292	7.47402
BTN3A2	8.85277	8.68555	8.89357	7.77307	8.33459
BTN3A3	7.19649	6.99174	6.92476	6.15799	6.28664
BTNL3	0	0	0	0	0
BTNL8	0.868447	1.46823	0.533999	1.20404	1.14643
BTNL9	3.67758	2.68219	4.3722	2.9718	4.24812
BTRC	4.93579	4.96679	4.80096	5.07021	4.82309
BUB1	2.83466	3.36532	3.71087	2.47597	2.69185
BUB1B	3.11556	3.38171	3.06884	3.08696	3.30744
BUB3	5.64927	5.74555	5.739	5.77566	6.42552
BUD13	4.17821	4.6523	4.60245	5.16501	5.04262
BUD31	6.07992	5.71676	5.49575	5.62181	5.67706
BVES	1.64303	2.1427	0.741494	0.983951	0.684213
BYSL	4.48221	4.93381	4.22447	4.99847	4.56406
BZRAP1	7.21264	6.29904	6.23996	5.84275	5.27893
BZW1	6.58251	6.87932	7.13706	6.98292	7.98088
BZW2	4.41998	4.51782	4.38772	4.61288	5.05145
C10orf10	8.81813	9.26535	8.93179	8.20305	8.64855
C10orf103	4.00885	4.06899	5.42231	2.70957	2.97771
C10orf105	0.95877	0.436552	0.741494	0	0.265767
C10orf107	2.48551	1.46823	2.7223	2.19709	2.97771
C10orf108	4.21533	3.87416	3.95958	2.84663	3.55097
C10orf11	4.16878	4.71187	4.92315	4.72382	4.48808
C10orf111	0.305577	0.957773	0	0.72414	0.265767
C10orf113	0	0.160648	0	0.72414	0
C10orf114	1.12404	0.668068	0	0	1.59586
C10orf116	6.64506	5.09164	4.05986	2.91057	3.24725
C10orf118	2.06517	2.25376	5.0259	3.7427	2.73632
C10orf12	2.29059	1.58612	2.33097	1.56352	0.855273
C10orf125	4.35493	4.02791	1.96776	3.24411	2.44627
C10orf128	2.18228	2.32332	1.36052	0.407035	2.01226
C10orf131	0.305577	0	0.741494	1.20404	0.684213
C10orf136	0.437089	0	0	0	0
C10orf137	5.30209	5.2563	5.39185	4.81016	4.27851
C10orf140	1.12404	1.74665	1.08396	1.71445	0.490108
C10orf2	3.47823	4.43383	4.86889	5.69626	5.05145
C10orf25	4.14011	4.13818	4.97544	4.13946	4.27851
C10orf26	6.20052	6.76053	6.50836	6.99772	6.70825
C10orf28	5.14744	5.72642	5.96789	5.64079	5.30869
C10orf32	4.80189	4.52522	4.70512	4.29128	6.24492
C10orf35	3.66422	4.54719	3.93866	4.1659	3.6238
C10orf46	5.87191	6.21917	6.54688	6.81349	6.34165
C10orf47	0.772088	0.957773	1.48117	0.407035	2.39171
C10orf54	6.72927	6.59813	4.8466	6.35469	6.00247
C10orf55	2.45479	1.12293	1.7923	1.20404	1.68931
C10orf67	0.305577	0.771237	0	2.29616	1.68931
C10orf68	3.05542	3.11375	3.71087	2.77973	1.93804
C10orf71	0	0	0	0	0
C10orf76	5.26717	6.2751	5.82131	6.87888	6.03844
C10orf81	2.5739	2.42174	4.0981	3.84441	2.27597
C10orf82	0.557607	0	0.291567	1.56352	1.59586
C10orf88	3.67758	3.47636	4.11684	3.14127	3.96012
C10orf90	0.437089	0	0	0.983951	0
C10orf91	0	0	0	0	0
C10orf95	1.52972	1.27111	1.5925	0.983951	0.265767
C10orf99	3.03481	1.74665	2.94843	0	1.49594
C11orf1	3.49342	3.42981	3.85181	3.08696	3.42078
C11orf10	5.09364	5.68738	5.42231	5.81795	5.64243
C11orf16	0	0.160648	0	0.407035	0
C11orf2	5.94279	4.6042	2.77045	2.91057	2.64597
C11orf20	0.95877	0.556949	0	0	0
C11orf21	3.15431	2.1427	1.5925	0.72414	1.8598
C11orf24	5.18535	5.11144	3.31596	4.13946	4.06845
C11orf30	4.11086	3.91978	4.5756	3.08696	3.27766
C11orf31	5.15701	6.14667	5.47411	6.3775	5.83365
C11orf34	0.160864	0	0.741494	0.407035	0
C11orf35	5.34459	2.94747	1.96776	2.29616	0.684213
C11orf41	1.98146	2.35688	2.33097	1.20404	1.93804
C11orf42	0	0	0	0	0
C11orf45	2.5739	1.52838	2.12417	2.19709	2.59857
C11orf46	3.71694	3.53618	4.5756	3.99947	4.03324
C11orf48	7.21608	7.18631	7.49146	7.41085	7.14136
C11orf49	6.31823	6.17517	6.27794	6.1381	6.06919
C11orf51	4.61314	5.39603	4.4333	5.523	4.57635
C11orf53	0	0	0	0	0
C11orf54	6.44278	5.94629	6.56747	6.07672	7.04741
C11orf57	4.30415	4.41005	4.38772	4.89163	4.82309
C11orf58	7.04236	6.87063	6.94063	6.75809	7.41197
C11orf61	4.72676	3.95308	3.87402	3.34011	3.82251
C11orf63	3.01389	2.62824	2.51181	2.29616	3.42078
C11orf65	0.437089	0.436552	1.69585	0	0.265767
C11orf67	3.99824	4.63872	4.78933	5.13855	5.05145
C11orf68	5.41009	6.22827	5.82701	6.45994	5.81822
C11orf70	2.21929	2.48382	1.08396	1.85107	2.15013
C11orf71	2.71016	1.64164	1.08396	0.407035	1.14643
C11orf73	3.84088	3.13324	3.4697	3.03053	4.36602
C11orf74	3.71694	3.53618	4.20708	3.59486	4.42155
C11orf75	4.52719	4.71187	4.40308	4.61288	5.34504
C11orf80	6.65185	6.46211	6.86503	5.87516	5.99791
C11orf82	0.66883	0.668068	1.88269	1.97586	0.855273
C11orf83	4.05052	3.4455	2.12417	2.77973	1.59586
C11orf84	3.93289	3.77833	2.90595	4.21737	3.36522
C11orf85	0.305577	0	0	0	0
C11orf86	2.18228	1.6951	0.922864	0	0.855273
C11orf87	0	0.160648	0	0	0
C11orf88	0	0.160648	0	0	0.265767
C11orf9	7.1227	8.3004	7.68288	8.4449	7.12682
C11orf91	1.3411	0.867518	1.5925	0	0.265767
C11orf92	0.66883	1.93619	1.36052	0.983951	0.490108
C11orf93	4.44363	4.05883	4.41827	4.02857	3.15198
C11orf94	0.160864	0	0	0	0.490108
C11orf95	4.68105	4.84199	4.82396	6.1841	5.04262
C11orf96	5.08864	3.53618	3.60862	1.56352	4.03324
C12orf10	6.03651	5.53446	4.74181	5.53319	4.23268
C12orf23	4.68767	5.41607	4.96513	6.57785	6.31624
C12orf26	4.32977	4.43383	4.15362	4.11253	3.57566
C12orf29	5.63564	5.67745	6.28209	5.99797	5.69407
C12orf32	4.98499	5.11144	5.27153	5.2038	5.05145
C12orf34	0.95877	1.74665	1.88269	3.38582	2.44627
C12orf35	6.86539	5.8728	6.84268	6.39436	6.70546
C12orf36	2.39134	2.85655	3.9802	2.09071	2.39171
C12orf39	0.772088	0.556949	1.08396	0	1.00818
C12orf4	4.92463	4.94488	5.38413	5.19099	4.52657
C12orf42	0	0	0	0	0
C12orf43	3.31683	2.94747	2.94843	2.19709	3.08478
C12orf44	4.06076	4.51039	4.35652	5.51274	4.20129
C12orf45	4.24256	3.99631	4.00053	4.29128	4.18534
C12orf49	3.05542	3.68893	3.24957	3.4731	3.18444
C12orf5	2.73594	3.86252	3.02981	2.84663	4.05095
C12orf50	0.305577	0	0.922864	0.407035	0.265767
C12orf51	7.07301	6.4388	6.67573	6.06973	5.89379
C12orf52	3.8048	4.53258	4.04035	5.75839	4.77061
C12orf53	0.305577	0.160648	0.291567	0	0.490108
C12orf54	1.79788	1.97992	2.26528	3.38582	2.69185
C12orf56	2.25538	2.45312	2.81704	0	1.00818
C12orf57	5.7789	5.07661	3.31596	5.04194	4.1364
C12orf59	1.84601	2.06361	2.45401	2.63583	1.77707
C12orf60	3.09579	3.17147	3.60862	0.72414	2.64597
C12orf61	1.04377	1.04271	0.533999	1.39495	0.855273
C12orf65	4.83207	4.27613	4.75384	4.92297	4.40786
C12orf66	2.35853	2.18068	2.33097	0.72414	1.93804
C12orf68	0.160864	0	0.291567	0.407035	0.490108
C12orf69	5.18535	5.29144	6.65022	2.77973	4.46183
C12orf70	2.29059	2.02237	3.60862	2.91057	2.27597
C12orf71	0	0	0	0	0
C12orf73	3.55263	3.33195	3.34805	4.66942	3.99714
C12orf74	0	0	0.291567	0	0
C12orf75	4.35493	4.31079	5.0937	6.12468	5.6997
C12orf76	4.6475	4.02791	4.13535	2.9718	3.6238
C13orf33	2.18228	1.27111	2.56738	2.29616	3.04996
C14orf1	3.97678	5.00962	4.35652	5.16501	5.43548
C14orf101	5.39804	4.92264	5.29641	4.51344	5.06022
C14orf102	3.05542	2.92527	3.73534	3.24411	2.73632
C14orf105	7.0768	6.87932	7.32411	6.14476	6.26023
C14orf109	3.66422	4.07908	4.60245	4.11253	3.39327
C14orf118	2.99267	2.70842	2.26528	2.70957	2.90165
C14orf119	5.92049	6.01885	6.90871	6.09747	6.43567
C14orf126	2.21929	1.64164	1.96776	2.19709	2.335
C14orf129	3.59549	3.80289	3.82926	3.8113	4.3518
C14orf132	2.62996	3.71504	3.82926	4.59353	4.79183
C14orf133	5.55468	5.48599	5.99854	5.42789	5.94679
C14orf135	5.54742	4.78765	5.36857	3.19361	4.3518
C14orf142	3.41582	3.2978	3.41016	1.97586	3.08478
C14orf149	5.27598	5.15024	4.86889	4.24243	5.06022
C14orf159	6.92682	7.09976	7.54608	6.745	6.954
C14orf162	0	0	0	0	0
C14orf166	5.88349	5.98973	6.14727	6.24116	6.77373
C14orf166B	0	0	0	0	0
C14orf169	2.99267	3.15248	3.4697	1.97586	3.04996
C14orf176	1.98146	3.42981	3.66065	3.5554	1.93804
C14orf178	1.20008	0.556949	1.36052	0.407035	1.14643
C14orf182	2.02392	2.94747	1.96776	1.39495	1.27258
C14orf183	0	0	0	0	0
C14orf2	5.20855	5.7613	5.85519	5.84275	6.12878
C14orf21	2.10527	2.42174	1.88269	2.09071	1.77707
C14orf28	2.39134	2.68219	1.7923	2.77973	2.73632
C14orf37	0.160864	0.436552	0.533999	0	0.684213
C14orf38	0.437089	1.19892	0.922864	1.39495	1.38858
C14orf43	4.90772	4.69228	4.53437	3.77741	4.16921
C14orf45	3.9217	3.90851	3.95958	3.84441	4.03324
C14orf49	1.98146	0.160648	0.741494	0	1.14643
C14orf55	1.40675	1.19892	1.69585	0	0.490108
C14orf64	1.58749	1.52838	2.19645	0.407035	1.77707
C14orf79	5.10851	4.70537	3.34805	4.08508	3.86319
C14orf80	2.83466	0.305185	0	0	0
C14orf93	5.18535	4.76908	5.06503	4.08508	4.70499
C15orf17	5.26274	6.74952	6.3589	7.57275	6.42212
C15orf23	3.65074	3.41396	4.32462	4.19186	4.26339
C15orf24	4.59213	4.83605	5.18535	4.99847	5.56441
C15orf26	0.160864	0.160648	0.741494	0	0.855273
C15orf27	3.09579	1.97992	1.88269	2.29616	1.59586
C15orf29	5.70579	5.60947	5.59936	4.96874	5.32334
C15orf33	2.78614	3.19021	3.28315	2.70957	3.5003
C15orf37	1.64303	0.771237	0	1.20404	0.490108
C15orf38	2.45479	2.78439	2.51181	3.14127	3.71551
C15orf39	4.62008	4.1478	3.58189	4.42864	3.6238
C15orf40	4.3382	4.21339	3.73534	4.02857	4.63625
C15orf41	3.47823	2.70842	2.81704	3.14127	3.39327
C15orf42	2.5739	2.32332	2.33097	2.19709	1.00818
C15orf44	5.69597	5.69396	5.9313	5.19099	5.74937
C15orf48	1.64303	2.21768	2.04808	0	1.49594
C15orf52	4.99569	6.54997	5.79827	6.54297	5.65407
C15orf53	0.305577	0	0.922864	0	0
C15orf54	0.305577	0	0	0	0
C15orf55	0	0	0	0	0.265767
C15orf56	0.437089	1.12293	0.922864	0	0
C15orf57	4.35493	4.2042	3.78306	4.4927	4.32293
C15orf58	0.66883	1.46823	1.36052	0.983951	0.265767
C15orf59	0	0	0	0	0
C15orf60	0.160864	0	0.291567	0	0.265767
C15orf61	1.89259	1.79642	1.48117	2.09071	1.8598
C15orf62	0.437089	1.74665	1.08396	2.55811	1.27258
C15orf63	1.46955	0.957773	0.741494	1.39495	0
C16orf13	7.15411	6.8249	6.28209	6.59741	5.74937
C16orf3	0	0.160648	0	0	0
C16orf42	4.37147	3.8857	2.33097	2.84663	3.04996
C16orf45	3.24684	3.01209	3.66065	2.47597	3.64728
C16orf46	2.8106	2.25376	2.04808	2.09071	1.93804
C16orf48	7.14331	6.68987	7.22175	6.29605	6.37367
C16orf5	6.07992	7.31247	5.70224	7.74046	6.63967
C16orf52	2.35853	3.11375	2.12417	3.4731	3.69312
C16orf53	6.54837	5.86407	5.36073	5.2291	5.15336
C16orf54	3.39978	3.64884	2.19645	0.72414	2.86206
C16orf55	3.44736	2.51388	1.88269	1.85107	1.68931
C16orf57	4.66101	4.64552	4.13535	3.96976	4.32293
C16orf58	6.64676	6.78076	6.16088	6.3139	5.67706
C16orf59	0.437089	1.40547	0.922864	1.39495	1.49594
C16orf62	5.84256	5.43583	5.51708	5.21651	5.14514
C16orf7	6.97767	5.40809	4.90169	4.1659	3.6238
C16orf70	5.87482	5.42401	5.59936	4.7415	5.35933
C16orf71	1.52972	0.668068	0.922864	0	0
C16orf72	4.89634	4.47262	5.0937	5.25396	5.27139
C16orf73	0.160864	0.160648	0.291567	0.72414	0.265767
C16orf74	4.45143	4.05883	2.90595	1.56352	1.93804
C16orf79	4.08101	1.52838	1.5925	2.38887	0.684213
C16orf80	4.21533	3.82704	4.41827	3.84441	4.11971
C16orf86	3.13506	1.79642	0.922864	0.407035	0.265767
C16orf87	2.51558	1.93619	2.81704	1.20404	3.44778
C16orf88	4.66772	4.10893	4.77759	3.99947	3.92213
C16orf89	0.305577	0.305185	0	0.407035	0.265767
C16orf90	0	0	0	0	0
C16orf91	2.51558	2.96933	2.33097	3.34011	1.8598
C16orf93	6.18189	6.21231	5.80406	6.44921	5.64243
C16orf95	1.40675	0.957773	1.22886	1.56352	1.93804
C16orf96	0.437089	0	0	0	0.265767
C17orf100	2.5739	2.25376	1.96776	2.19709	1.59586
C17orf101	3.89907	4.24957	3.37944	4.4927	4.32293
C17orf103	3.94399	4.58309	4.02058	5.26623	4.47501
C17orf104	0.772088	1.46823	0.533999	0	1.00818
C17orf107	1.98146	2.85655	2.26528	4.3151	3.5003
C17orf108	4.82609	5.10157	5.26314	5.38352	4.42155
C17orf109	3.17329	2.48382	3.37944	2.47597	2.97771
C17orf110	3.53805	4.41802	3.63487	5.13855	3.8831
C17orf28	3.49342	2.96933	1.48117	3.03053	2.44627
C17orf39	3.35058	3.28042	2.67248	3.24411	3.21619
C17orf47	0	0.556949	0	0	0.855273
C17orf48	3.9217	3.99631	4.05986	3.96976	3.73756
C17orf51	2.06517	2.90273	2.19645	4.0571	2.86206
C17orf53	3.7678	3.82704	3.80634	4.24243	3.5003
C17orf56	6.917	6.08292	5.83835	5.17806	4.96065
C17orf57	2.8816	4.39397	5.0259	4.36159	2.86206
C17orf58	3.52333	3.34873	3.14387	2.84663	3.69312
C17orf59	3.70394	4.29356	2.86218	4.0571	3.71551
C17orf61	4.56363	5.28709	5.22908	5.24158	4.61258
C17orf62	7.00442	6.63108	6.115	6.28403	5.93253
C17orf63	4.83804	5.30869	5.30461	5.73209	4.85369
C17orf64	0.557607	0	0.291567	0	0
C17orf65	4.44363	4.02791	4.27541	3.38582	3.64728
C17orf66	3.70394	3.39792	4.11684	2.19709	1.77707
C17orf67	3.46288	4.37771	4.41827	5.93018	3.90275
C17orf69	3.89907	4.18564	4.292	3.08696	3.24725
C17orf70	6.69683	4.32781	2.62089	2.70957	2.335
C17orf72	4.63385	3.97486	3.02981	3.63326	2.54957
C17orf75	4.99569	4.73119	4.76577	5.07021	4.50102
C17orf77	0	0	0	0	0
C17orf78	0	0	0	0	0.265767
C17orf79	4.58505	5.29577	5.2547	5.92244	5.85902
C17orf80	4.90772	4.95588	5.23767	5.17806	4.95125
C17orf81	6.0571	6.70134	6.33508	7.36023	6.45243
C17orf82	0	0	0	0	0
C17orf85	7.16364	6.98907	7.01746	6.29006	6.05609
C17orf89	4.14011	5.14545	5.0259	5.33774	4.96999
C17orf90	4.78963	3.01209	0.291567	0	0.684213
C17orf96	3.21054	3.83896	3.21519	3.43012	3.64728
C17orf97	3.09579	4.02791	4.02058	4.19186	2.64597
C17orf99	0.868447	0	0	0	0
C18orf1	5.09861	4.50291	3.89589	3.93943	5.16154
C18orf21	4.47458	4.53258	4.34066	4.82683	4.18534
C18orf25	5.11834	5.17867	5.29641	5.07021	4.86375
C18orf32	0	0	0	0	0
C18orf34	1.89259	1.46823	2.7223	2.29616	0.684213
C18orf54	2.68392	1.79642	1.88269	1.97586	2.335
C18orf56	2.10527	2.25376	1.96776	1.56352	2.21442
C18orf8	6.67034	6.34992	6.60778	5.47094	6.1371
C19orf10	5.26274	6.88939	5.17645	5.62181	5.7275
C19orf12	4.9742	5.06143	5.1125	4.89163	5.24085
C19orf18	1.69652	2.32332	3.17997	2.77973	2.77947
C19orf21	2.5739	3.91978	3.02981	5.59287	4.24812
C19orf24	5.62533	3.20871	1.08396	2.84663	1.14643
C19orf25	3.98755	2.21768	0.533999	2.38887	1.59586
C19orf26	0	0.160648	0	0	0
C19orf29	5.15701	2.94747	2.3938	1.56352	1.00818
C19orf33	6.04426	5.56708	3.06884	4.85959	4.05095
C19orf35	0.557607	1.64164	0.533999	0.72414	1.14643
C19orf38	3.8048	3.77833	3.78306	2.77973	3.21619
C19orf40	1.3411	2.18068	1.08396	1.39495	0.855273
C19orf42	5.17597	5.96273	5.69602	6.26582	5.96091
C19orf43	6.99245	7.6186	7.70163	8.2486	7.82231
C19orf44	5.75389	4.81809	3.85181	4.4927	3.24725
C19orf45	0.305577	0.160648	0.291567	0	0
C19orf46	2.71016	2.57219	2.81704	1.85107	1.8598
C19orf47	3.3338	3.52145	1.36052	2.09071	1.77707
C19orf48	6.28588	6.52066	5.42982	6.63101	5.31603
C19orf51	3.63712	1.93619	1.96776	1.56352	1.38858
C19orf52	3.56706	4.23159	4.22447	4.51344	4.36602
C19orf53	6.46607	6.20772	4.6547	5.44958	5.15336
C19orf54	6.24607	6.53905	6.61769	6.12468	5.80262
C19orf55	1.69652	1.6951	1.7923	1.20404	0.855273
C19orf57	1.79788	1.52838	0.741494	0.407035	1.00818
C19orf59	0	0.957773	0	1.39495	1.14643
C19orf6	7.26004	5.01488	4.17166	3.70713	2.94018
C19orf60	4.56363	3.31498	3.55465	3.4731	2.73632
C19orf63	5.87191	6.59109	5.26314	6.59254	6.24492
C19orf66	7.85184	7.49876	7.55298	6.9792	7.08659
C19orf69	0	0.436552	0.533999	0	0
C19orf70	5.67947	5.12124	3.7594	4.63197	4.10283
C19orf71	2.32496	0.771237	0	0	0.265767
C19orf73	1.3411	0.556949	1.08396	0.407035	0.265767
C19orf76	2.68392	1.79642	0.922864	1.97586	1.38858
C19orf77	5.68609	7.34837	7.84624	7.83205	7.02069
C19orf79	6.72606	6.60687	6.09623	6.08367	6.47884
C19orf80	0.772088	0.305185	0	0	1.00818
C19orf81	0.160864	0	0	0	0
C1D	3.43168	3.39792	3.37944	3.59486	3.84299
C1GALT1	5.17597	5.2339	5.35284	5.4815	5.1033
C1GALT1C1	3.05542	3.033	3.17997	3.4731	4.33744
C1orf100	0	0.305185	0	0	0.265767
C1orf101	3.62338	3.52145	3.17997	1.85107	1.68931
C1orf105	0	0	0.533999	0	0.265767
C1orf106	7.11044	7.90897	8.0056	8.51599	7.94462
C1orf109	3.75525	3.63523	3.87402	3.34011	2.73632
C1orf110	0	0	0	0	0
C1orf111	0	0	0	0	0
C1orf112	3.65074	4.09905	4.17166	3.4731	3.75927
C1orf114	0.305577	0.771237	0.741494	1.56352	0.265767
C1orf115	4.82008	5.77998	6.115	6.52776	6.61904
C1orf116	0.305577	0	0.922864	1.20404	1.77707
C1orf122	4.14011	5.68408	4.85779	6.94907	5.87402
C1orf123	6.74839	6.78231	7.35009	7.0938	6.97966
C1orf124	2.02392	1.97992	2.3938	1.20404	1.49594
C1orf127	2.6022	1.04271	0.741494	0	0
C1orf130	0.160864	0.160648	0	0.983951	1.59586
C1orf131	3.75525	3.59361	3.58189	3.34011	4.33744
C1orf133	3.74259	2.90273	3.68598	3.14127	3.44778
C1orf135	0.66883	0.436552	0.291567	0.407035	1.27258
C1orf144	6.50781	7.31568	5.80983	7.65904	6.85412
C1orf146	0	0	0.741494	0	0
C1orf150	0	0	0	0	0
C1orf159	4.55641	1.19892	0.291567	1.20404	0.265767
C1orf162	7.59359	7.3421	7.69696	6.93761	7.16392
C1orf168	0.305577	0.305185	0	0	2.86206
C1orf170	4.11086	2.70842	0.533999	1.71445	0.855273
C1orf172	1.04377	2.10369	1.22886	1.71445	1.14643
C1orf173	0.66883	0.771237	1.08396	0.72414	0.490108
C1orf174	4.63385	4.00692	3.85181	3.63326	4.1364
C1orf177	0.160864	0.160648	1.22886	0	0
C1orf180	0	0	0	0	0
C1orf182	0.437089	0	0	0.72414	0.490108
C1orf186	8.8249	8.77477	9.09431	8.52878	7.79235
C1orf187	0	0.160648	0	0	0
C1orf189	0.305577	0.160648	0	0.72414	0.684213
C1orf192	2.71016	2.80884	3.34805	4.1659	3.04996
C1orf194	0.160864	0.305185	0.922864	1.56352	0.265767
C1orf198	4.66772	3.87416	3.60862	3.96976	5.26382
C1orf200	0	0.305185	0	0	0.490108
C1orf201	3.05542	3.26282	2.62089	3.93943	2.77947
C1orf204	4.05052	3.95308	4.0981	4.29128	3.52586
C1orf21	4.66772	4.90574	5.29641	4.68778	4.91301
C1orf210	0.66883	1.84453	1.08396	1.39495	0.855273
C1orf212	4.50488	5.25185	4.80096	5.91467	5.12018
C1orf213	4.50488	4.36127	4.85779	3.67067	2.86206
C1orf216	3.67758	5.00962	4.5756	5.87516	4.82309
C1orf220	0.95877	1.19892	2.12417	0.407035	0.265767
C1orf226	1.52972	1.97992	2.33097	3.87679	2.39171
C1orf227	0.437089	0	0	0	0.265767
C1orf228	3.96593	3.60762	3.31596	3.70713	2.86206
C1orf229	1.04377	1.12293	0.922864	1.39495	0.684213
C1orf233	2.8816	0.556949	0	0.407035	0.490108
C1orf27	6.73087	6.38694	6.75565	6.15139	5.82338
C1orf31	4.73955	4.44167	4.77759	4.59353	4.51385
C1orf35	5.83661	5.6708	4.82396	4.85959	4.56406
C1orf38	7.44915	6.59813	6.74364	5.51274	6.41871
C1orf43	7.09807	7.65447	7.45509	7.87875	7.90012
C1orf49	0	0	0	0	0
C1orf50	3.87607	3.77833	4.0981	3.5554	4.05095
C1orf51	2.29059	2.62824	2.90595	2.47597	3.11877
C1orf52	4.83207	4.93936	4.35652	4.19186	4.52657
C1orf53	0.557607	0.305185	1.36052	1.20404	0
C1orf54	3.79257	4.13818	4.22447	3.8113	4.32293
C1orf55	4.08101	3.46101	4.22447	3.99947	4.46183
C1orf56	4.412	5.51972	4.66747	5.90685	5.37348
C1orf61	1.20008	2.51388	2.62089	2.91057	2.49885
C1orf63	7.82433	7.08356	7.05682	5.93787	6.79227
C1orf65	0	0	0	0	0
C1orf74	0.95877	2.18068	1.7923	2.09071	1.77707
C1orf85	6.60366	7.85934	7.24537	8.51084	7.78575
C1orf86	5.42997	5.11144	4.85779	5.43878	4.46183
C1orf88	3.44736	3.67569	3.34805	4.36159	3.75927
C1orf9	5.44176	5.76443	5.67087	5.2291	5.9373
C1orf95	1.58749	2.83289	3.02981	1.71445	1.8598
C1orf96	3.50845	3.55075	3.80634	4.29128	3.75927
C1orf98	1.40675	2.02237	1.96776	0	0
C1QA	8.28619	8.36058	6.52248	6.69595	6.45908
C1QB	8.68719	8.95062	7.20433	7.14785	6.88901
C1QBP	5.13781	5.31724	5.53112	5.56334	5.733
C1QC	7.09434	6.69644	4.02058	4.33853	4.44853
C1QL1	4.64069	3.90851	1.22886	0.72414	1.38858
C1QL3	0.160864	0	0	0	0
C1QTNF1	6.95178	6.61035	5.65172	4.26706	4.98849
C1QTNF2	0.437089	0.668068	0.291567	0.983951	0
C1QTNF3	5.01161	5.35094	6.77643	5.09794	5.3522
C1QTNF4	0	0	0	0	0
C1QTNF6	6.75155	5.19268	4.11684	4.13946	3.47427
C1QTNF7	0.557607	0.160648	0	0	0.265767
C1QTNF8	0.160864	0	0	0	0
C1QTNF9	0.160864	0	0.291567	0.407035	0.265767
C1QTNF9B	0.66883	1.52838	1.08396	1.20404	0.684213
C1R	8.42683	8.97817	8.3595	9.22359	9.23933
C1RL	7.68573	7.84759	7.93342	7.62847	7.18813
C1S	9.12867	9.57237	9.58976	9.50304	10.9179
C2	6.7766	6.41708	6.08199	4.90738	7.37904
C20orf11	5.601	5.938	5.56564	5.73209	6.38069
C20orf111	6.53742	6.45825	6.58777	6.47058	6.51758
C20orf112	5.35295	5.06143	4.91246	5.15184	4.96065
C20orf118	4.00885	3.97486	4.04035	3.63326	4.39405
C20orf123	0	0.160648	0	0	0
C20orf132	3.22881	3.05362	2.7223	2.77973	3.30744
C20orf141	0	0	0	0	0
C20orf144	0	0	0	0	0
C20orf151	0	0	0	0	0
C20orf152	0.437089	0.957773	2.04808	0	0.490108
C20orf160	3.49342	3.09398	3.66065	3.63326	3.33662
C20orf194	4.89634	4.97221	4.80096	5.09794	4.50102
C20orf195	0.66883	0.305185	0	0	0
C20orf196	2.10527	2.78439	2.26528	2.55811	2.49885
C20orf197	0.437089	0.305185	0	0.407035	0
C20orf20	5.66612	5.62677	4.66747	4.24243	4.48808
C20orf202	0.557607	0.668068	0.291567	0.407035	0.265767
C20orf24	1.20008	0.867518	0.922864	0.72414	0.684213
C20orf26	1.64303	1.04271	0.533999	0.72414	1.38858
C20orf27	4.84397	4.24957	3.14387	4.40663	3.30744
C20orf29	2.51558	4.24957	3.17997	4.26706	3.8831
C20orf3	6.50968	6.83088	6.57087	7.15117	7.3291
C20orf30	6.51527	6.30979	6.50836	6.54297	7.34534
C20orf4	4.96333	5.66411	5.21175	5.64079	5.31603
C20orf43	6.51899	6.95797	6.47968	6.87888	7.02742
C20orf54	2.06517	3.80289	2.98969	4.68778	3.97875
C20orf7	4.72031	4.69884	5.36073	4.77624	4.72719
C20orf72	6.25946	5.89295	6.10565	5.38352	5.55823
C20orf85	0	0	0	0	0
C20orf94	1.69652	1.58612	1.88269	1.71445	1.93804
C20orf96	5.12323	5.00962	5.51001	5.1116	4.72719
C21orf119	3.28226	3.26282	3.55465	3.24411	1.59586
C21orf2	5.68278	4.85379	4.40308	4.33853	4.1529
C21orf33	7.03069	7.6494	7.83921	8.49789	7.71112
C21orf37	0	0	0	0	0.265767
C21orf49	1.12404	1.33985	1.08396	1.20404	0.855273
C21orf56	3.38357	1.46823	0.922864	1.20404	0
C21orf58	3.07575	2.02237	2.7223	3.59486	2.335
C21orf59	6.19356	5.96545	5.87184	5.54331	5.85398
C21orf62	1.20008	0.771237	1.36052	2.70957	1.59586
C21orf63	6.68695	6.92339	7.5853	7.78804	6.61904
C21orf67	1.69652	1.19892	0.533999	0.407035	0.684213
C21orf7	4.84397	4.48025	4.81251	4.21737	5.46881
C21orf88	0.160864	0	0	0	0
C21orf90	2.10527	1.89109	1.08396	0.983951	0.490108
C21orf91	3.47823	3.17147	3.63487	3.24411	4.06845
C22orf13	7.44915	8.86974	8.50356	9.35865	8.59748
C22orf15	2.6022	2.94747	1.5925	1.85107	1.68931
C22orf23	1.89259	2.25376	2.12417	2.84663	1.8598
C22orf24	0.66883	1.27111	1.08396	0	0
C22orf25	6.09494	6.92758	6.10095	6.46527	5.9749
C22orf26	1.69652	1.64164	0.741494	0	1.00818
C22orf28	6.37674	6.81286	7.19994	6.42205	6.43229
C22orf29	3.62338	4.69228	4.44818	5.47094	4.78126
C22orf31	0	0	0.291567	0	0
C22orf32	4.36323	4.89435	4.99583	5.2038	4.94178
C22orf34	0.868447	0	1.08396	0	0.265767
C22orf39	3.84088	4.54719	4.25863	4.70591	4.61258
C22orf40	5.12811	4.57598	3.9802	4.36159	4.0153
C22orf42	0	0	0	0	0
C22orf43	3.35058	3.2978	3.85181	2.63583	2.15013
C22orf45	4.81404	5.02013	3.14387	3.99947	4.1529
[truncated: 15,146 more rows]

## Sheet: Liver_Exp
Gene	liver-1	liver-2	liver-3	liver-4	liver_pooled
A1BG	10.1777	4.88082	5.22517	5.01136	2.13144
A1CF	8.17235	8.54029	8.64956	8.11389	9.71816
A2LD1	3.86854	3.75777	4.3873	4.45907	4.58657
A2M	11.7029	10.3152	11.9095	11.6369	11.4052
A2ML1	0.0905726	0.328437	0	0.562812	0.488069
A4GALT	0.776289	0.117984	0	0.308679	0.111717
A4GNT	0	0	0	0	0.215401
AAAS	5.25761	5.11878	4.08468	4.5002	2.64001
AACS	3.6772	2.81771	1.41175	1.75947	1.3842
AADAC	9.87449	9.48548	9.76339	9.72591	9.58354
AADACL2	0	0.117984	0.173431	0	0.31213
AADAT	3.43942	2.74622	4.30578	4.28756	3.93082
AAGAB	4.42019	4.82552	4.44766	4.98262	5.26146
AAK1	4.72593	4.97373	4.85671	4.96803	4.83469
AAMP	5.7056	4.79041	3.61364	3.54303	2.20886
AANAT	0.602496	0.595795	0.173431	0	0.111717
AARS	6.88994	6.25583	6.40809	5.83653	5.05683
AARS2	3.68449	2.98233	2.54943	3.18769	1.9924
AARSD1	5.00452	4.3405	4.39608	4.81341	4.10292
AASDH	2.9029	3.65416	3.40331	3.629	3.9684
AASDHPPT	5.32445	5.85612	5.99076	5.94107	6.81701
AASS	6.15845	5.83904	7.06582	7.62864	6.43202
AATF	5.08108	4.65545	4.68108	5.43387	4.79758
AATK	0.473793	0.821268	0.173431	0.212941	0
ABAT	9.00152	7.61956	8.98829	8.36281	9.67035
ABCA1	6.68264	6.84575	7.15903	6.766	7.67452
ABCA10	4.19374	4.926	5.6781	5.15996	6.3085
ABCA12	0.175793	1.01622	1.01571	0.966646	1.03328
ABCA13	0.0905726	1.18793	0.328234	0.906712	1.51187
ABCA2	6.30042	3.33889	2.64091	1.91966	1.19422
ABCA3	0.931379	0.674933	0.328234	0.212941	0.111717
ABCA4	5.49374	1.38909	1.4794	2.36044	0.852104
ABCA5	6.39008	6.7913	7.54679	7.39164	8.03267
ABCA6	6.47028	6.44974	7.5359	7.36126	6.50033
ABCA7	3.69896	1.83047	2.15345	2.00789	0.488069
ABCA8	3.93727	4.49024	6.07791	6.52568	3.01528
ABCA9	5.71986	5.50727	6.55055	6.84796	6.59829
ABCB1	6.70342	7.05253	6.80411	6.64397	7.16984
ABCB10	4.82159	5.26343	5.44838	5.13405	6.31435
ABCB11	6.49744	5.03501	7.0296	7.47332	6.26988
ABCB4	6.10377	6.21173	6.76567	7.23976	6.50674
ABCB5	0	0.227045	0	0.398457	0.568596
ABCB6	6.50775	5.80426	4.79167	4.73803	3.74406
ABCB7	3.66987	4.18021	4.6447	4.67655	4.10967
ABCB8	4.01449	1.79548	1.34076	1.57923	0.111717
ABCB9	1.73662	0.954117	0.328234	0.844179	0.644864
ABCC1	5.12728	5.46336	4.36063	4.33949	4.69369
ABCC10	3.27534	2.08347	1.4794	1.91966	0.215401
ABCC11	1.84467	0.954117	1.18737	2.1439	1.14254
ABCC2	8.71963	8.63673	8.42723	7.94073	8.29885
ABCC3	7.81868	6.677	7.7272	7.99391	7.1114
ABCC4	3.43942	4.09644	4.23904	5.16955	4.03369
ABCC5	4.69379	5.18449	4.97862	5.10101	4.3956
ABCC6	7.13042	6.40691	5.63795	5.45757	4.97055
ABCC8	0.53958	0.595795	0.173431	0.482974	0.644864
ABCC9	5.48124	6.05967	6.36626	6.59733	6.42798
ABCD1	4.14174	1.43528	0.173431	0.562812	0
ABCD2	0.0905726	1.48004	0.820833	0.778813	1.3842
ABCD3	6.97339	7.85601	7.85449	7.52345	8.8154
ABCD4	4.45044	4.59569	4.0955	4.03106	3.25314
ABCE1	5.99072	6.53573	6.56814	5.89554	7.12561
ABCF1	5.11114	5.15374	5.29724	5.15352	4.68468
ABCF2	4.73649	4.60077	4.01799	4.29926	3.13911
ABCF3	5.35903	4.12491	4.1169	4.15215	2.46172
ABCG1	2.89034	5.14334	2.48505	2.1439	4.23216
ABCG2	5.26492	6.72195	5.51841	4.86943	6.24865
ABCG4	0.332474	0	0	0.110396	0.111717
ABCG5	5.92916	6.30642	6.95878	6.59021	6.4076
ABCG8	6.1092	5.83904	5.75859	5.64348	5.07418
ABHD1	3.20612	4.4458	3.31348	2.73254	3.31281
ABHD10	5.23048	5.55251	5.29724	5.74323	6.18941
ABHD11	3.92501	2.61189	2.48505	2.40444	2.04964
ABHD12	6.62887	4.26578	4.15877	4.57431	2.60225
ABHD12B	0.473793	0.227045	0.173431	0.778813	0.852104
ABHD13	3.85568	4.87245	4.31507	4.69438	5.53384
ABHD14A	3.63268	2.63187	1.54402	1.8577	0.31213
ABHD14B	6.95919	5.89796	5.25443	6.17976	4.07563
ABHD15	3.60221	4.54919	3.71535	4.14569	4.42833
ABHD16A	5.40166	5.13637	3.50421	3.95172	3.43598
ABHD16B	1.61982	0.674933	0.173431	0	0
ABHD2	8.98501	7.65537	8.95675	8.70222	8.76529
ABHD3	5.31274	5.04622	5.73457	5.15996	6.71567
ABHD4	6.50466	5.56555	4.91285	4.64021	4.72037
ABHD5	3.84921	4.62588	4.24876	4.05886	4.8428
ABHD6	6.20227	5.98788	5.23987	5.62267	4.96312
ABHD8	2.82589	0.954117	0.328234	0.212941	0
ABI1	5.55666	6.05413	6.17802	6.39681	7.20017
ABI2	3.97936	5.14334	4.67387	4.57912	5.09811
ABI3	2.43454	2.02426	1.34076	1.91966	1.55204
ABI3BP	2.55077	5.3802	3.8995	3.79524	3.78676
ABL1	5.72693	4.03026	3.02738	3.26132	2.56348
ABL2	4.20392	4.96195	4.52173	4.61702	5.29143
ABLIM1	6.80305	6.7462	6.36849	6.51818	6.55448
ABLIM2	2.38171	2.55026	1.10409	0.778813	0.717303
ABLIM3	5.58225	4.79041	6.59126	6.83294	4.80591
ABO	0.404863	0.227045	0	0.308679	0.215401
ABP1	0.0905726	0	0	0.778813	0
ABR	3.74848	1.99372	2.38276	2.1949	1.03328
ABRA	0	0.328437	0	0.110396	0
ABT1	4.02026	3.77583	3.45464	3.12331	3.95349
ABTB1	3.82303	2.32343	2.15345	0.906712	0.215401
ABTB2	4.24887	3.13007	2.72693	3.3982	2.30601
ACAA1	8.0312	7.08186	6.92278	7.12855	4.91773
ACAA2	7.49825	6.6782	8.38155	7.94446	7.66138
ACACA	6.03416	5.74818	5.93462	6.19393	5.72604
ACACB	6.39897	5.04622	6.02512	6.20641	5.14154
ACAD10	4.90195	4.29112	3.62862	4.15859	2.48266
ACAD11	1.11521	0	0.328234	0.212941	0
ACAD8	4.71885	4.67484	5.10715	4.96436	5.07073
ACAD9	5.20028	4.0674	3.95996	4.22758	2.52363
ACADL	4.15754	3.92088	5.00755	4.93841	4.50707
ACADM	6.30633	6.61312	7.47919	6.14937	8.44299
ACADS	3.97342	1.64636	0.468023	0.308679	0.111717
ACADSB	8.23202	7.36447	8.88528	8.16115	9.48778
ACADVL	8.57049	7.97903	7.62728	7.6327	5.91114
ACAN	2.16954	0.749955	0	0.844179	0.568596
ACAP1	3.52311	2.14035	2.06813	2.38261	0.31213
ACAP2	4.37135	5.90208	5.4314	4.87335	5.86406
ACAP3	3.94942	2.34779	1.18737	1.41685	0.40278
ACAT1	7.50855	6.95383	8.05212	7.44924	9.74764
ACAT2	6.28372	6.48448	6.62152	6.90651	7.09704
ACBD3	5.27461	5.90823	6.00231	5.625	6.96009
ACBD4	4.60439	3.33889	1.92988	3.50311	1.24411
ACBD5	6.20354	6.38354	6.81724	6.04203	7.75952
ACBD6	4.03174	3.78478	3.5985	4.40594	3.8035
ACBD7	1.19903	1.07576	0.468023	0.906712	1.59112
ACCN5	0.25626	0.512063	0.173431	0.966646	0.975379
ACCS	4.97213	4.68443	3.55213	3.33139	1.80567
ACD	3.64767	2.05417	0.820833	1.13282	0.215401
ACE	1.92071	1.01622	0.595456	0.844179	0.644864
ACE2	0.332474	3.38669	1.72215	3.60091	3.04373
ACER2	2.25035	0.42317	1.82975	1.07953	0.568596
ACER3	2.64344	4.11074	3.23736	3.17504	2.98625
ACHE	2.32687	0.117984	0.173431	0.110396	0.111717
ACIN1	6.58183	6.12455	6.26206	6.2982	5.08448
ACLY	6.16628	6.12982	6.43177	6.69801	6.67077
ACMSD	5.76525	3.99985	6.37517	6.39272	5.55376
ACN9	3.14403	3.18518	3.25677	3.86776	3.82824
ACO1	6.59252	5.94062	7.23072	7.22373	7.20883
ACO2	6.47239	5.01994	4.93711	5.02552	3.81179
ACOT1	3.2559	2.88583	2.5176	2.81636	1.19422
ACOT11	0.979579	0.227045	0.328234	0.308679	0.111717
ACOT12	5.14324	3.74865	6.59126	7.29267	5.15138
ACOT13	6.35168	6.81114	6.44028	6.9321	7.26655
ACOT2	4.47166	4.40576	3.8364	4.60292	3.47828
ACOT4	3.11196	3.47779	3.36805	4.35639	3.70005
ACOT6	2.08394	1.5656	1.88068	3.05593	1.3842
ACOT7	4.49672	2.29866	1.41175	2.00789	1.24411
ACOT8	4.36682	2.2478	1.60587	2.38261	0.915058
ACOT9	4.53754	4.61589	4.85671	4.52034	4.16251
ACOX1	7.72459	7.55368	8.39201	8.22044	8.78149
ACOX2	6.40118	6.15074	6.08878	6.60325	4.7934
ACOX3	4.58894	3.80251	3.81036	4.00271	3.44667
ACOXL	0.25626	0.674933	0.328234	0.638463	0.40278
ACP1	6.6089	6.14206	6.37295	6.39953	6.241
ACP2	6.39342	5.4152	5.51841	5.5164	5.21531
ACP5	3.20612	1.93062	1.54402	1.28181	0.40278
ACP6	3.62512	3.85443	2.98146	3.77023	3.2773
ACPL2	3.52311	3.74865	2.98146	2.98525	3.81179
ACPP	0	1.07576	0.328234	0.212941	0.31213
ACPT	0	0	0	0	0
ACR	0.662784	0.117984	0.328234	0.398457	0.31213
ACRBP	1.35334	1.5656	1.34076	1.72518	0.568596
ACRC	1.64992	1.86463	1.88068	1.8257	1.47056
ACRV1	0	0	0	0.110396	0
ACSBG1	0.25626	0.227045	0	0.398457	0
ACSBG2	0.404863	0.512063	0.328234	1.28181	0.40278
ACSF2	5.56853	5.75047	5.35691	4.84169	3.96096
ACSF3	3.76233	1.38909	0.921561	1.28181	0.40278
ACSL1	9.65693	9.29136	10.5661	10.3668	10.7103
ACSL3	7.22217	6.66977	6.99101	6.96737	7.71544
ACSL4	3.70614	7.94651	4.93109	3.9293	7.75092
ACSL5	7.14502	8.41838	6.77916	6.82284	7.54492
ACSL6	4.43755	4.09644	3.5985	4.50526	2.13144
ACSM1	6.85968	4.84276	6.63271	7.45317	5.27952
ACSM3	4.6974	4.76803	5.55414	5.56568	5.53885
ACSM4	0.53958	0	0.328234	0.308679	0.111717
ACSM5	4.73298	4.84276	5.40119	5.67301	4.29267
ACSS1	2.92768	3.55304	3.0719	2.78341	3.39239
ACSS2	7.19372	7.20363	7.12114	7.14242	6.9059
ACSS3	6.29209	6.62438	5.96444	6.14937	6.9666
ACTA1	0.175793	0.227045	0.173431	0	0
ACTA2	6.54626	5.55251	6.42106	6.81063	4.70709
ACTB	11.1379	10.705	10.7239	10.9821	10.6701
ACTBL2	0	0.889221	0	0	0
ACTC1	0.0905726	0	0	0	0.111717
ACTG1	9.62236	8.93104	9.21979	9.55876	8.79906
ACTG2	1.8958	2.14035	0.595456	2.06384	0.40278
ACTL10	0.662784	0.595795	0.173431	0.110396	0
ACTL6A	4.87035	5.18449	5.00181	5.24712	5.74998
ACTL8	0.0905726	0.117984	0	0	0
ACTN1	6.37664	5.78878	5.20532	5.68421	5.38613
ACTN2	0.979579	1.75962	0.921561	0.778813	1.3842
ACTN3	0	0	0	0.308679	0.40278
ACTN4	7.76684	5.86248	5.79887	4.97169	4.89839
ACTR10	5.56656	5.67788	5.61933	5.50886	6.03854
ACTR1A	6.4964	5.79986	5.30192	5.03605	4.52736
ACTR1B	6.02701	4.62089	3.21769	3.40904	2.8479
ACTR2	7.32194	8.14892	7.87347	7.60938	8.5423
ACTR3	6.24603	7.01974	6.73659	6.81369	7.41482
ACTR3B	2.85202	2.81771	2.9097	2.7497	3.12586
ACTR3C	2.64344	2.7091	2.23401	2.50892	2.7303
ACTR5	4.51727	4.11074	3.9118	3.99554	2.8479
ACTR6	3.99703	5.30756	4.67387	4.75513	5.53133
ACTR8	3.23619	3.63449	4.01799	4.07937	3.50921
ACVR1	5.29856	4.5906	5.31586	4.88893	5.53635
ACVR1B	6.18696	5.75958	5.4526	5.5239	5.25235
ACVR1C	1.6794	2.05417	2.19429	2.26818	1.90205
ACVR2A	3.97936	4.2785	4.43067	4.45907	4.41206
ACVR2B	2.4855	3.10171	2.98146	3.47243	3.56916
ACVRL1	2.95204	2.22168	2.48505	2.24417	0.568596
ACY1	0	0	0	0	0
ACY3	3.82962	2.05417	1.01571	0.778813	0.786277
ACYP1	2.71637	2.88583	3.52036	2.76665	2.69486
ACYP2	3.99703	4.22033	4.10624	3.71014	4.4011
ADA	2.16954	1.99372	1.92988	2.03613	1.03328
ADAD2	0	0	0	0	0.111717
ADAL	2.89034	2.55026	3.09365	3.49296	3.26527
ADAM10	6.19719	6.20007	6.38843	6.03679	6.65702
ADAM11	0.175793	0.227045	0	0.110396	0.40278
ADAM12	0.25626	0.821268	0.921561	1.32824	0.31213
ADAM15	6.62792	3.73947	2.7545	2.1439	0.40278
ADAM17	3.99703	4.37053	4.05172	3.98108	4.12306
ADAM19	4.74349	3.9609	5.01897	5.41786	3.72661
ADAM20	0.332474	0.42317	0.595456	0.638463	0.40278
ADAM21	0.0905726	0.227045	0.173431	0.212941	0.488069
ADAM22	0.881512	1.48004	1.72215	2.1949	0.915058
ADAM23	0.931379	0.595795	2.38276	1.32824	0.717303
ADAM28	2.55077	2.2478	4.56908	3.86776	2.25825
ADAM29	0	0.117984	0	0.110396	0.111717
ADAM32	0.175793	0.595795	0.468023	1.02419	0.568596
ADAM33	0.720652	0.227045	1.34076	1.28181	0.215401
ADAM8	1.87046	1.86463	0.595456	1.18421	0.40278
ADAM9	5.17722	6.76554	5.1953	5.18225	5.57828
ADAMDEC1	1.42471	2.671	2.0235	2.24417	2.50329
ADAMTS1	4.49672	5.9605	6.48417	6.46593	4.76377
ADAMTS10	3.24608	2.29866	1.10409	1.61713	0.40278
ADAMTS12	0	0.674933	1.01571	0.562812	0.215401
ADAMTS13	2.36366	1.01622	1.01571	1.28181	0.568596
ADAMTS14	1.99294	2.14035	0.595456	0.778813	0
ADAMTS15	0.720652	1.29201	0.468023	0.710344	0.40278
ADAMTS16	0.0905726	0.227045	0	0.212941	1.62917
ADAMTS17	5.29856	3.6927	5.22023	5.82646	3.61728
ADAMTS18	0.332474	0.595795	1.10409	0.638463	0.568596
ADAMTS19	0	0.889221	0	0.562812	0.111717
ADAMTS2	2.87768	2.59164	3.04981	3.80348	3.41435
ADAMTS20	0	0.512063	0.328234	0.562812	0.215401
ADAMTS3	1.11521	1.18793	1.18737	1.23383	1.339
ADAMTS4	3.57109	2.4413	3.64344	3.26132	1.29233
ADAMTS5	2.16954	2.61189	1.60587	2.24417	2.15771
ADAMTS6	1.61982	1.52345	2.27266	2.1949	1.73764
ADAMTS7	1.0714	0.227045	0.173431	0.110396	0.215401
ADAMTS8	0.0905726	0.227045	0	0.482974	0.111717
ADAMTS9	4.38035	5.30445	4.08468	4.32238	4.14948
ADAMTSL1	2.38171	2.90237	1.82975	1.57923	1.80567
ADAMTSL2	1.31628	0.328437	0	0.212941	0.111717
ADAMTSL3	3.50676	3.22517	3.94807	2.33792	4.57199
ADAMTSL4	4.93594	4.89328	3.97176	4.25788	4.0825
ADAMTSL5	2.6284	1.96251	1.66518	2.31505	1.24411
ADAP1	0.776289	0.117984	0	0	0.111717
ADAP2	2.67306	3.26408	3.25677	2.76665	2.04964
ADAR	7.58552	7.19275	7.94252	7.34583	8.06208
ADARB1	3.53122	3.99214	3.55213	3.7362	3.02957
ADARB2	0	0.117984	0	0.110396	0.31213
ADAT1	2.87768	2.83505	3.0046	2.46803	2.39704
ADAT2	3.22624	3.32669	3.84924	3.77023	3.8035
ADAT3	0	0	0	0	0
ADC	0.881512	0.227045	0	0.562812	0
ADCK1	3.23619	2.671	2.06813	3.24931	1.339
ADCK2	3.63268	2.7091	2.15345	2.48862	1.80567
ADCK3	6.71147	6.5184	5.39683	5.53631	5.01793
ADCK4	3.97936	3.48879	2.0235	2.31505	1.24411
ADCK5	3.88128	1.24091	0.595456	0.638463	0.111717
ADCY1	5.18751	0.512063	4.66664	5.86043	1.29233
ADCY10	3.34138	2.08347	3.64344	3.14941	4.35076
ADCY2	0.473793	0.512063	0.328234	0.398457	0.215401
ADCY3	3.04558	2.59164	2.7545	2.97069	1.19422
ADCY4	4.10961	2.48588	3.74314	3.47243	1.339
ADCY5	3.50676	2.32343	2.3103	2.76665	1.08895
ADCY6	4.94508	4.49024	4.12748	4.50526	3.81179
ADCY7	4.45044	4.82985	5.00755	4.7636	4.69817
ADCY8	0	0.328437	0.173431	0.212941	0.215401
ADCY9	5.43877	3.14405	3.78385	3.65656	2.39704
ADCYAP1	0	1.34137	0	0.110396	0.111717
ADCYAP1R1	0.776289	0.117984	0	0.308679	0.111717
ADD1	6.56613	5.89383	5.71365	5.45757	5.33812
ADD2	0.332474	0	0.595456	0.482974	0.111717
ADD3	4.09327	6.59161	5.44416	4.98625	5.6261
ADH1A	9.61081	9.6637	10.4308	9.99922	10.5531
ADH1B	11.4663	11.9498	12.0309	11.542	12.2692
ADH1C	10.6566	10.943	11.5874	10.9019	11.9395
ADH4	11.2123	11.2513	12.069	11.5806	12.353
ADH5	7.92866	7.84161	8.24486	7.76833	8.02778
ADH6	8.32386	8.70637	8.6269	8.08207	8.88117
ADHFE1	7.4653	7.70865	7.20597	7.01427	7.04258
ADI1	8.61766	8.95081	8.26537	8.54309	8.75161
ADIPOR1	6.34939	6.63184	6.40592	6.57705	6.8805
ADIPOR2	7.00285	6.70555	7.28962	7.77725	7.06617
ADK	5.6638	5.36537	6.11028	6.15582	6.46395
ADM	3.31345	3.84591	2.5176	1.50032	3.11249
ADM2	2.59785	0.42317	0.328234	0.110396	0.31213
ADNP	5.69661	6.00903	6.02229	6.07303	6.48745
ADNP2	3.69896	4.23998	3.8364	4.18406	4.81005
ADO	3.69174	4.15972	4.00657	3.77023	4.81005
ADORA1	1.64992	1.38909	0.173431	0.110396	0.215401
ADORA2A	2.83901	1.60655	1.66518	1.23383	0.40278
ADORA2B	0.0905726	0.328437	0.173431	0.212941	0.488069
ADORA3	2.01623	2.5711	2.83419	2.36044	2.25825
ADPGK	6.02988	5.83474	6.28115	6.29966	5.46976
ADPRH	2.4855	3.33889	3.25677	2.94111	2.15771
ADPRHL1	0.175793	0.42317	0	0.398457	0.31213
ADPRHL2	4.51727	4.24648	2.38276	2.60634	1.339
ADRA1A	1.58908	1.18793	2.45176	4.15215	1.14254
ADRA1B	1.7083	0.117984	0.468023	0.966646	0
ADRA1D	0.602496	1.43528	0	0.110396	0.111717
ADRA2A	0.602496	0.227045	0.328234	2.03613	1.3842
ADRA2B	0.602496	0.117984	0.820833	0.638463	0.111717
ADRA2C	0.404863	0	0	0.212941	0
ADRB1	0	1.29201	0	0.212941	1.47056
ADRB2	3.86854	3.14405	3.25677	3.12331	3.46782
ADRB3	0	0	0	0	0
ADRBK1	5.28663	3.27682	2.27266	2.40444	0.786277
ADRBK2	4.27807	6.6794	3.3319	3.37627	3.59822
ADRM1	5.47495	3.59434	1.82975	2.38261	0.488069
ADSL	5.1246	5.26022	4.90672	5.18855	4.57199
ADSS	4.94204	5.42668	5.88247	5.61567	6.81495
ADSSL1	3.39568	3.26408	3.17751	3.78695	1.9924
ADTRP	3.78962	2.74622	3.47135	2.36044	5.93792
AEBP1	4.47166	2.11219	4.36958	4.55492	2.13144
AEBP2	4.08228	4.94209	4.71655	4.31087	5.6261
AEN	4.13111	3.22517	2.64091	3.47243	2.50329
AES	7.63432	5.42953	5.15965	5.5214	4.29267
AFAP1	2.9029	2.671	2.48505	2.89559	2.62125
AFAP1L1	2.38171	3.37489	3.45464	2.84858	2.35224
AFAP1L2	0.82986	1.75962	1.60587	1.54032	0.644864
AFF1	5.95199	5.95852	6.62899	6.22647	6.90008
AFF2	0.175793	1.24091	0.328234	0.778813	2.10469
AFF3	4.27807	3.8287	4.53769	3.47243	4.89449
AFF4	6.81886	7.49082	7.81657	7.84318	7.94252
AFG3L2	5.7287	5.34736	5.69953	6.09166	5.35241
AFMID	5.78573	5.6634	4.7983	5.04303	2.71269
AFP	3.84921	3.73024	3.42062	2.6798	3.3701
AFTPH	5.28424	5.97425	6.30698	6.04898	7.11643
AGA	6.03986	5.88345	5.47763	5.38254	6.02433
AGAP1	4.239	3.14405	3.23736	3.09674	2.83167
AGAP11	1.49272	0.749955	2.11142	2.21975	0.568596
AGAP2	2.21051	0.749955	0.820833	1.02419	0.40278
AGAP3	5.89344	4.71752	4.15877	3.65656	2.18351
AGAP4	1.64992	0.42317	0.468023	0.710344	0.568596
AGAP5	2.21051	2.27345	2.38276	1.65405	1.83852
AGAP6	4.15229	3.70218	3.79717	3.34274	2.25825
AGAP7	0.602496	0.889221	0	0.844179	0.644864
AGAP8	2.61321	2.63187	1.92988	1.8577	0.975379
AGAP9	0.473793	0.595795	0.328234	0.778813	0
AGBL1	0	0.227045	0	0	0.40278
AGBL2	2.28911	2.55026	3.48787	3.13642	3.01528
AGBL3	1.11521	1.75962	1.88068	1.79296	2.18351
AGBL4	0.25626	0.328437	0	0.482974	0.915058
AGBL5	4.70816	4.74986	4.27755	4.63097	4.04076
AGER	3.35058	3.27682	1.77695	1.91966	0.786277
AGFG1	5.82418	6.31416	6.2953	6.17817	6.69899
AGFG2	6.17924	5.83043	3.77041	4.14569	3.22857
AGGF1	4.31141	5.20463	4.86938	4.93466	5.60239
AGK	4.53351	4.47373	5.31586	4.75087	4.5671
AGL	5.3613	5.95852	6.46135	6.08322	7.09789
AGMAT	5.61314	4.68443	5.17504	4.70322	5.78621
AGMO	5.49995	5.1946	5.46517	4.96436	6.16533
AGPAT1	6.10513	5.91232	4.73743	5.486	4.14292
AGPAT2	5.45378	2.29866	2.06813	2.33792	0.717303
AGPAT3	6.90015	5.72977	5.41853	5.1917	5.76287
AGPAT4	1.73662	1.52345	2.06813	1.75947	1.42802
AGPAT5	4.68655	4.03777	5.25925	5.34916	5.85405
AGPAT6	6.5098	6.86803	5.52642	5.90323	4.44443
AGPAT9	4.70099	3.45555	5.54233	5.16316	4.55727
AGPHD1	0.979579	0.889221	1.18737	1.88902	0.644864
AGPS	5.45165	6.06703	6.0364	5.46797	7.35931
AGR2	2.82589	4.67484	4.23904	3.12331	4.07563
AGR3	0	4.69396	0.921561	1.54032	0.786277
AGRN	6.20481	4.0674	3.0719	1.61713	1.14254
AGRP	0	0	0	0	0
AGT	10.6493	8.5541	10.0277	9.85565	8.65147
AGTPBP1	3.72747	4.79485	4.57683	4.23978	3.92318
AGTR1	4.45896	3.66389	5.34789	5.57052	5.73479
AGTRAP	4.6646	2.96669	1.10409	0.638463	0.111717
AGXT	8.99016	6.20007	6.00518	6.09837	3.68206
AGXT2	5.11384	4.56486	5.74834	5.94666	5.28846
AGXT2L2	5.75317	5.02372	5.64533	5.76871	3.13911
AHCTF1	5.59778	6.15074	6.36849	6.69136	6.903
AHCY	7.86993	7.11062	7.05754	7.63212	7.56284
AHCYL1	6.85726	6.80015	6.94389	6.52941	6.87556
AHCYL2	3.34138	5.13637	4.21938	4.32238	4.12971
AHDC1	2.976	1.86463	1.60587	1.72518	1.80567
AHI1	2.77217	4.25294	4.58453	4.165	4.5374
AHNAK	8.10808	8.63425	9.12396	8.98656	9.04054
AHNAK2	1.45912	3.64436	2.0235	1.72518	1.19422
AHR	6.71147	7.78755	6.8843	6.5356	7.76594
AHRR	0.662784	0.42317	0.328234	0.110396	0.31213
AHSA1	5.99805	5.40363	4.90056	5.90706	4.87483
AHSA2	6.15845	6.34927	6.37517	6.23259	6.25475
AHSG	10.5888	8.926	9.25611	9.23696	8.19843
AHSP	0	0	0	0	0.215401
AICDA	0	0	0	0.308679	0.111717
AIDA	6.37664	7.11328	6.81561	6.70132	7.58962
AIF1	4.35774	5.18449	4.45608	4.11291	3.96096
AIF1L	2.21051	1.52345	2.27266	2.76665	1.90205
AIFM1	5.97446	5.07568	6.31163	6.47499	5.36655
AIFM2	6.07217	6.05783	2.64091	2.73254	3.15223
AIFM3	1.42471	0.328437	0	0.212941	0
AIG1	6.77088	7.015	7.08087	7.33094	7.77657
AIM1	3.79636	5.06471	5.31586	4.65394	5.45129
AIM1L	1.11521	1.34137	0	0	0.215401
AIM2	1.7083	2.11219	2.15345	2.66178	1.08895
AIMP1	6.10785	6.68179	6.21818	5.90515	6.78472
AIMP2	4.75392	4.64074	4.16905	4.78872	3.3701
AIP	5.19264	3.43296	2.41767	2.56816	0.40278
AIPL1	0	0.117984	0	0	0
AIRE	0	0	0	0.212941	0
AJAP1	0.0905726	0.42317	0.173431	0.110396	0
AJUBA	4.78137	4.77702	4.6447	4.797	5.77777
AK1	5.80759	3.89632	2.69882	3.4198	1.03328
AK2	7.22717	6.9085	7.26945	7.4584	7.38733
AK3	7.19691	7.54383	7.70706	7.75564	8.1889
AK4	8.2189	7.60511	8.3942	8.20497	9.55834
AK5	0	0.227045	0	0.398457	0.31213
AK7	0.25626	0.42317	0.820833	0.778813	0.786277
AK8	0.720652	0.117984	0.328234	1.02419	0
AKAP1	5.82583	5.34736	5.70661	6.175	6.11762
AKAP10	2.23057	3.38669	3.36805	3.13642	2.48266
AKAP11	4.52135	5.93661	5.49816	5.82646	6.42258
AKAP12	5.6638	5.66582	7.64028	7.44858	4.70709
AKAP13	5.94138	6.09067	6.38402	6.22033	5.6792
AKAP14	0.175793	0.328437	0.173431	0.212941	0.215401
AKAP2	0	0	0	0	0
AKAP3	0.25626	0.512063	0	0.710344	0.215401
AKAP4	0	0.117984	0	0.212941	0
AKAP5	1.55767	3.25123	2.06813	3.01394	2.64001
AKAP6	2.6284	2.7091	3.13619	2.79998	3.12586
AKAP7	3.81641	4.53865	4.34258	3.8834	5.00713
AKAP8	4.13111	4.01513	4.10624	4.13266	4.62002
AKAP8L	5.67848	5.33827	5.32968	5.14057	4.21349
AKAP9	5.51639	6.34171	7.34054	6.79522	7.68866
AKD1	1.84467	2.41849	2.9097	3.12331	3.50921
AKIP1	3.94336	3.33889	3.11508	3.34274	3.90002
AKIRIN1	4.50497	4.90973	4.63732	4.36755	5.17729
AKIRIN2	5.47495	6.11216	5.25925	5.22275	6.19892
AKNA	4.42019	3.80251	3.72931	3.28506	2.25825
AKNAD1	0.0905726	0.227045	0.173431	0.398457	0.488069
AKR1A1	7.93555	7.68195	7.03101	7.09789	6.15396
AKR1B1	4.49672	4.04523	3.81036	4.51533	2.87981
AKR1B10	10.9214	10.2083	10.6691	10.0724	11.3017
AKR1B15	1.7644	1.5656	0.820833	0.906712	1.90205
AKR1C1	9.53194	8.98032	9.28623	8.73113	8.98431
AKR1C2	9.35853	9.85731	9.38518	9.71544	10.2875
AKR1C3	9.01187	8.54951	8.56693	8.51514	9.21759
AKR1C4	7.95753	7.72675	8.13901	8.75894	7.3579
AKR1D1	6.34365	4.0674	7.87896	6.93586	7.7563
AKR1E2	0.404863	0.117984	0.595456	0.398457	0.488069
AKR7A2	4.93289	4.27216	2.83419	3.11008	2.89551
AKR7A3	6.2448	4.57004	4.79167	4.73372	3.93841
AKT1	5.71096	4.67964	3.65811	3.99554	3.20357
AKT1S1	5.66564	4.03777	3.23736	3.80348	2.56348
AKT2	6.3087	4.54393	3.86197	3.98833	2.50329
AKT3	3.05686	4.62588	3.8871	3.57226	3.3701
AKTIP	5.06721	5.92452	6.22805	5.99962	6.42393
ALAD	7.09256	7.31976	7.06169	7.65336	7.11559
ALAS1	7.13175	6.77455	7.44998	7.2352	6.04207
ALAS2	0.175793	0	0.173431	0.110396	0
ALB	16.3628	14.0888	17.4208	16.6982	16.9988
ALCAM	7.44935	7.60321	7.61418	7.64822	7.29789
ALDH16A1	2.78579	1.24091	0.712541	1.23383	0.40278
ALDH18A1	4.60439	4.82552	5.13364	4.80933	5.4272
ALDH1A1	11.3905	11.9202	11.7556	11.6849	12.7146
ALDH1A2	1.49272	1.34137	2.11142	2.42595	2.35224
ALDH1A3	1.42471	3.15789	2.69882	2.44715	1.51187
ALDH1B1	6.22494	5.83043	6.23296	6.56134	5.92841
ALDH1L1	9.84786	8.77112	8.3942	7.99975	6.25931
ALDH1L2	0.662784	2.02426	1.72215	1.18421	1.42802
ALDH2	9.23676	10.2574	9.31343	9.14856	10.2541
ALDH3A1	7.68471	6.00329	1.82975	2.42595	1.29233
ALDH3A2	8.16683	8.73031	7.92746	8.02199	8.94455
ALDH3B1	2.89034	3.23826	1.82975	1.69005	0.915058
ALDH3B2	0	0	0	0.110396	0
ALDH4A1	8.20725	6.43133	5.48176	5.02904	3.88438
ALDH5A1	6.74322	6.73816	7.54777	7.77934	8.83053
ALDH6A1	5.76697	5.36238	6.20325	6.05244	6.50801
ALDH7A1	6.97785	7.20696	7.92063	8.25164	8.21063
ALDH8A1	6.75971	5.91028	7.45839	7.53277	7.35435
ALDH9A1	7.1197	6.45395	7.98314	7.89856	8.14156
ALDOA	8.03833	5.45217	4.95505	5.00065	1.96291
ALDOB	11.4003	8.42734	12.17	12.7152	11.0391
ALDOC	6.29328	4.95404	4.88193	5.81428	4.68016
ALG1	5.82088	4.90564	4.63732	4.78872	3.52947
ALG10	1.96926	2.3953	1.72215	2.24417	2.69486
ALG10B	2.91534	4.03026	3.75684	3.48273	4.33358
ALG11	2.03916	2.41849	2.8598	2.89559	2.58299
ALG12	5.07277	2.08347	1.2661	1.45919	0.215401
ALG13	5.07277	5.323	5.72065	5.94852	6.05435
ALG14	4.09874	3.98439	3.81036	3.92175	4.28077
ALG1L	2.61321	2.59164	1.4794	1.54032	0.644864
ALG1L2	0.175793	0.227045	0.173431	0.110396	0
ALG2	5.7038	5.90618	5.76538	6.11336	6.38415
ALG3	5.83076	4.44015	3.58321	3.96647	1.87063
ALG5	5.53263	5.68267	5.14931	5.76238	6.26687
ALG6	4.22906	4.47926	4.86938	4.27576	5.28548
ALG8	5.59971	5.57073	5.77214	5.92794	5.89757
ALG9	4.63104	5.34736	5.01897	5.0706	5.98636
ALK	0	0.227045	0	0.110396	0.111717
ALKBH1	2.45172	2.88583	3.0046	3.4198	3.22857
ALKBH2	5.44737	3.96877	4.34258	4.35639	2.04964
ALKBH3	3.41334	4.28483	3.52036	4.05886	3.00084
ALKBH4	2.71637	2.5711	1.88068	1.97907	0.975379
ALKBH5	5.27702	4.81682	4.21938	4.27576	3.336
ALKBH6	3.12273	3.14405	2.0235	2.50892	0.644864
ALKBH7	2.61321	0.42317	0.173431	0.212941	0
ALKBH8	2.83901	3.58413	3.8871	3.84399	4.25667
ALLC	1.79166	1.52345	0.328234	0.212941	0.568596
ALMS1	3.23619	3.78478	4.75118	4.42208	4.42833
ALOX12	0.720652	0.328437	0.712541	0.844179	0.31213
ALOX12B	0	0.117984	0	0	0.111717
ALOX15	0.404863	0.674933	0	0	0.215401
ALOX15B	0.175793	0.42317	0.328234	0.212941	0.40278
ALOX5	2.34538	2.27345	2.5176	2.03613	0.852104
ALOX5AP	1.31628	3.65416	1.88068	1.57923	0.915058
ALOXE3	0	0	0	0	0
ALPI	0	1.83047	0.173431	0	0
ALPK1	4.08228	4.41155	4.6447	4.59819	4.37335
ALPK2	6.19208	5.4717	6.47177	6.12656	5.60954
ALPK3	3.77604	1.79548	3.40331	4.24584	1.87063
ALPL	6.30633	4.47373	4.65205	4.18406	3.16524
ALPP	0	0	0	0	0
ALPPL2	0	0	0	0	0
ALS2	4.86715	5.22121	5.898	5.78545	5.92268
ALS2CL	5.33143	4.99316	4.46445	4.26387	1.77205
ALS2CR11	0	0.889221	0.173431	0.212941	0.488069
ALS2CR12	0.25626	0.328437	0.595456	0.710344	0.975379
ALS2CR8	2.56663	2.76443	3.25677	3.04207	3.46782
ALX3	0.404863	0.821268	0.173431	0.110396	0
ALX4	0	0	0	0	0.215401
ALYREF	3.98528	2.32343	1.18737	1.32824	1.03328
AMACR	1.73662	1.75962	1.41175	0.906712	0.975379
AMBP	12.2279	10.5664	10.7864	10.781	8.74567
AMBRA1	4.78477	4.22691	2.7545	3.24931	2.41892
AMD1	5.56261	6.37616	6.01945	6.00141	6.55448
AMDHD1	5.14059	4.41155	6.57008	6.7394	6.05261
AMDHD2	4.32546	2.22168	0.595456	0.778813	0.111717
AMELX	0	0.227045	0	0.110396	0
AMFR	7.55104	6.81551	6.72618	6.92268	6.62913
AMH	0	0	0	0.110396	0
AMHR2	0	0.117984	0	0.212941	0.31213
AMICA1	3.88128	3.90455	4.26802	3.65656	3.28923
AMIGO1	1.31628	1.01622	0.820833	0.398457	0.975379
AMIGO2	1.94519	3.3984	3.47135	3.13642	2.64001
AMIGO3	2.91534	0.595795	0	0.482974	0.111717
AMMECR1	3.38677	3.80251	3.97176	3.81168	4.52231
AMMECR1L	4.33012	4.45704	5.05821	5.05343	5.22155
AMN	2.89034	0.42317	0	0.308679	0.111717
AMN1	2.67306	3.36299	3.70125	3.77862	4.01943
AMOT	3.37781	3.61456	2.88497	2.79998	3.4252
AMOTL1	2.61321	4.0674	4.63732	3.31994	5.66783
AMOTL2	4.09874	4.98154	3.84924	4.10626	4.49166
AMPD1	0.0905726	0.674933	1.01571	0.482974	0.215401
AMPD2	5.7234	5.09739	3.45464	3.53316	1.24411
AMPD3	2.45172	2.4413	3.43773	3.05593	2.48266
AMPH	0.332474	0.674933	1.10409	1.18421	0.488069
AMT	4.82159	4.44015	4.91285	4.60292	4.01225
AMTN	0	0.227045	0	0.110396	0
AMY2B	4.36682	3.95298	5.74491	5.19483	5.51364
AMZ1	0.332474	0.117984	0.173431	0.710344	0
AMZ2	5.09482	5.48274	5.64533	5.32646	5.6261
ANAPC1	4.50908	4.81246	4.83751	4.94214	4.49166
ANAPC10	3.13342	3.68316	3.67264	3.70135	4.0825
ANAPC11	5.19008	1.68511	1.34076	0.844179	0.40278
ANAPC13	5.8471	6.27183	5.81533	6.30257	6.41034
ANAPC16	6.28611	6.7126	6.25966	6.28355	6.90202
ANAPC2	4.59282	2.2478	1.01571	1.18421	0.215401
ANAPC4	5.20028	6.2429	6.05037	5.46797	6.27439
ANAPC5	6.03559	6.09787	5.77551	5.67974	4.55727
ANAPC7	5.64524	5.79986	5.57362	5.7896	5.2059
ANG	8.05424	7.32591	8.21292	8.63253	5.6308
ANGEL1	4.45044	3.92897	4.48105	4.96803	4.31619
ANGEL2	4.17834	4.91382	4.97862	4.83367	5.87003
ANGPT1	2.43454	4.89328	2.78155	3.02807	3.57891
ANGPT2	2.01623	3.56348	2.5176	2.26818	1.03328
ANGPT4	0.0905726	0	0	0	0.111717
ANGPTL1	2.16954	2.671	3.25677	2.21975	3.5395
ANGPTL2	2.46871	2.29866	0.921561	1.72518	0.40278
ANGPTL3	8.9145	9.70641	9.70938	8.76238	10.6961
ANGPTL4	4.70458	1.13294	2.93402	2.88009	0
ANGPTL5	0	0.117984	0	0.110396	0.215401
ANGPTL6	4.91441	3.86291	4.07377	4.83367	2.35224
ANGPTL7	0.332474	0.117984	0.173431	0.482974	0
ANK1	0.404863	0.42317	0.328234	0.844179	0.31213
ANK2	2.30811	2.95088	3.38579	3.12331	3.13911
ANK3	1.64992	4.23998	2.8598	2.84858	3.35882
ANKAR	1.8958	2.19508	2.67016	2.16963	2.48266
ANKDD1A	1.7644	1.01622	1.77695	2.00789	1.77205
ANKFN1	3.04558	0.328437	0	0.482974	0.786277
ANKFY1	4.7949	4.87664	5.23499	4.94214	4.33933
ANKH	6.71414	5.61405	6.87176	6.61967	6.52577
ANKHD1	3.61753	3.97661	4.24876	4.41134	4.72915
ANKHD1-EIF4EBP3	0.602496	0.749955	0.328234	0.638463	0.40278
ANKIB1	4.3982	5.34736	5.41422	5.27702	5.50599
ANKK1	0.404863	0	0	0	0
ANKLE1	0.404863	0.328437	0	0.638463	0.915058
ANKLE2	5.56458	5.39781	5.32509	4.9309	5.05683
ANKMY1	3.21622	1.60655	1.72215	1.07953	0.40278
ANKMY2	3.23619	3.58413	4.06279	3.59143	4.00504
ANKRA2	3.85568	4.60077	4.37846	4.26983	5.12499
ANKRD1	0.720652	3.08732	0.712541	0.308679	0.40278
ANKRD10	6.02988	6.23965	6.79252	6.48527	6.51311
ANKRD11	5.22299	4.72683	4.7783	4.36198	4.55233
ANKRD12	4.98399	6.51303	6.63827	6.22187	7.05835
ANKRD13A	4.40262	4.90564	5.63425	5.54862	5.52378
ANKRD13B	0.931379	0.821268	0.173431	0.482974	0.111717
ANKRD13C	4.40703	5.28881	4.5613	4.55003	5.2493
ANKRD13D	3.64019	1.86463	1.41175	0.308679	0
ANKRD16	2.55077	2.19508	1.54402	1.69005	1.14254
ANKRD17	6.1092	6.31262	6.96764	6.25078	7.08341
ANKRD18A	0	0.328437	0.468023	0.638463	0.488069
ANKRD18B	0	0.328437	0	0.308679	0.915058
ANKRD2	0.0905726	0	0	0	0.31213
ANKRD20A4	0.473793	0.227045	0	0.212941	0.215401
ANKRD22	1.61982	2.29866	0.712541	0.482974	0.852104
ANKRD23	2.06172	1.75962	1.01571	1.07953	0.717303
ANKRD24	4.8249	2.46376	1.4794	1.8577	0.215401
ANKRD26	2.99957	3.67356	4.49746	4.05886	4.5374
ANKRD27	4.8478	5.35038	4.81149	5.27998	5.71724
ANKRD28	5.2404	5.60397	6.0364	6.10339	6.56064
ANKRD29	2.91534	4.73609	3.86197	4.58869	3.3701
ANKRD30B	0	0.42317	0	0.212941	0.488069
ANKRD31	0.175793	1.13294	0.173431	1.02419	0.915058
ANKRD32	1.42471	2.50766	2.9097	2.7497	2.62125
ANKRD33	0	0	0	0.212941	0
ANKRD33B	2.01623	2.34779	1.82975	1.75947	2.7303
ANKRD34A	0.720652	0.821268	0.468023	1.18421	0.786277
ANKRD34B	0	0	0	0.212941	0.215401
ANKRD34C	0	0.227045	0	0.110396	0.215401
ANKRD35	1.52556	1.75962	1.72215	1.02419	1.08895
ANKRD36	2.59785	2.5711	4.4048	3.14941	3.6454
ANKRD36B	2.55077	2.37174	3.29483	2.98525	2.7477
ANKRD37	4.35774	5.05364	2.41767	3.29678	3.5395
ANKRD39	3.63268	1.43528	0.921561	1.37322	0.488069
ANKRD40	4.95113	5.46615	4.7983	4.92714	5.0638
ANKRD42	1.19903	2.14035	1.88068	2.03613	1.62917
ANKRD44	4.14702	4.85131	5.09642	4.68103	5.46714
ANKRD45	0.0905726	0.595795	0.173431	0.212941	0.568596
ANKRD46	4.98694	6.39673	6.38182	5.7645	7.08768
ANKRD49	3.99117	4.6987	4.66664	4.51533	4.99989
ANKRD5	2.81265	2.16797	3.62862	3.83598	2.79867
ANKRD50	4.15754	5.35339	4.94312	4.61233	5.54881
ANKRD52	4.75045	4.41155	3.86197	3.83598	2.23377
ANKRD53	0.175793	0.42317	0	0.308679	0.111717
ANKRD54	4.70816	4.12491	3.40331	3.40904	3.5395
ANKRD55	1.15773	1.07576	0.820833	0.710344	1.08895
ANKRD6	3.58674	4.2785	4.4221	4.21528	4.54239
ANKRD65	1.64992	0	0.173431	0	0.111717
ANKRD7	0.0905726	0.117984	0.328234	0.110396	0
ANKRD9	1.55767	1.64636	1.01571	0.778813	0.215401
ANKS1A	3.93115	3.87133	3.09365	3.60091	3.40341
ANKS1B	3.06805	3.28945	3.13619	3.28506	3.336
ANKS3	2.79928	1.38909	1.10409	0.844179	0
ANKS4B	4.17317	4.2785	4.33347	4.08614	3.89222
ANKS6	1.02622	0.889221	0.468023	1.37322	0.568596
ANKUB1	0	0.117984	0	0.562812	0
ANKZF1	5.16163	4.87245	4.77157	4.75087	3.59822
ANLN	3.89391	4.08924	4.17926	3.22497	5.26449
ANO1	5.76868	3.05809	6.64196	7.19974	6.16209
ANO10	5.41487	4.04523	3.92399	4.28167	3.90778
ANO2	0.25626	1.18793	1.01571	1.28181	0.40278
ANO3	0.0905726	2.48588	0	0.562812	0.568596
ANO4	0.0905726	0.328437	0	0.308679	0.31213
ANO5	2.4855	2.78241	3.11508	2.79998	3.62671
ANO6	7.18604	7.59687	7.26826	7.21294	8.25123
ANO7	1.55767	1.13294	0	0.562812	0.31213
ANO8	2.28911	2.34779	1.18737	0.778813	0.852104
ANO9	2.41714	0.889221	1.4794	1.23383	0.488069
ANP32A	6.5789	6.48996	6.38182	6.35537	6.75491
ANP32B	6.15976	6.10682	6.64565	6.11667	6.94225
ANP32E	6.1347	6.52776	6.53275	6.05761	8.15548
ANPEP	9.09405	7.39401	7.53789	6.88337	5.89171
ANTXR1	3.03421	5.84547	4.19946	4.29926	4.63412
ANTXR2	5.79754	5.51267	6.07518	5.13405	6.11929
ANXA1	4.7224	6.86697	5.90417	5.56568	5.36091
ANXA10	3.03421	2.52912	5.13364	4.29342	4.91773
ANXA11	6.50569	6.13158	5.43567	5.43122	4.79758
ANXA13	4.19884	3.83733	3.72931	3.99554	3.73536
ANXA2	9.11679	8.70431	8.534	8.53383	8.14115
ANXA3	0.53958	4.85556	1.66518	2.1439	0.717303
ANXA4	7.14304	6.86908	7.34054	7.5749	8.36481
ANXA5	6.72743	7.17414	7.33027	7.18009	6.91556
ANXA6	6.72567	6.07799	7.01543	7.03367	5.45129
ANXA7	7.31432	7.36894	7.46257	6.96094	8.01706
ANXA8L2	0.404863	0.512063	0	0	0.111717
ANXA9	4.71173	4.38825	3.5985	4.03106	3.5886
AOAH	1.81841	2.52912	2.61106	2.50892	1.24411
AOC2	1.15773	0.889221	1.10409	1.28181	0.40278
AOC3	3.33213	4.17341	3.62862	4.25788	2.8479
AOX1	9.81014	10.5418	10.4702	10.0793	11.0941
AP1AR	5.01323	5.91436	5.34789	4.87335	6.14085
AP1B1	6.30987	4.07472	3.50421	2.94111	1.90205
AP1G1	6.2897	6.44127	6.89981	6.9396	7.40868
AP1G2	5.55069	4.96982	4.5056	4.9309	2.69486
AP1M1	5.81757	3.72095	3.43773	3.30841	2.35224
AP1M2	5.10572	3.13007	3.0719	1.13282	3.35882
AP1S1	5.6074	5.16406	4.26802	4.31664	3.45728
AP1S2	3.18572	5.05734	3.74314	3.34274	3.98317
AP1S3	1.61982	2.61189	1.4794	1.23383	1.55204
AP2A1	6.14134	3.98439	3.09365	2.89559	2.18351
AP2A2	5.48959	3.88804	3.81036	3.66563	2.69486
AP2B1	6.52002	6.82205	6.23051	6.67012	6.44141
AP2M1	6.71236	6.02611	5.33425	5.40979	4.16899
AP2S1	5.04189	4.83417	3.38579	4.43275	3.5395
AP3B1	4.86715	5.33827	5.4314	5.51138	5.55376
AP3B2	0	0.117984	0	0.212941	0.215401
AP3D1	6.31693	3.80251	3.95996	4.59819	3.31281
AP3M1	4.93289	5.48549	5.56197	4.6448	6.11091
AP3M2	2.53472	3.18518	3.25677	3.28506	2.50329
AP3S1	5.94442	6.42419	5.72065	6.19706	6.54207
AP3S2	0.404863	0.512063	0.173431	0.110396	0.215401
AP4B1	3.90643	3.89632	4.75118	4.29342	3.93841
AP4E1	3.57109	4.0674	3.93608	4.11952	4.52231
AP4M1	2.55077	2.32343	1.18737	1.75947	0.915058
AP4S1	2.55077	1.72285	2.19429	2.48862	2.65852
AP5B1	2.12738	0.749955	0.820833	1.50032	0.644864
APAF1	3.61753	4.19371	4.56908	4.55003	4.7892
APBA1	4.38483	0.954117	4.45608	5.10435	3.4252
APBA2	0.25626	0.227045	0	0.308679	0
APBA3	2.43454	0.328437	0.173431	0.308679	0
APBB1	3.53122	0.954117	2.15345	1.8257	0.488069
APBB1IP	3.88761	3.99214	4.69537	5.05343	4.10967
APBB2	5.29142	5.94062	5.92252	5.97794	5.41364
APBB3	4.38035	3.58413	3.79717	3.63825	2.20886
APC	4.25867	5.17771	5.18013	5.21968	5.54632
APC2	2.19017	0.595795	0.468023	0.110396	0.111717
APCDD1	0.776289	1.68511	0.712541	1.61713	1.339
APCDD1L	0.25626	0.117984	0	0.110396	0.111717
APCS	9.50839	9.638	9.47104	10.1321	9.20111
APEH	6.82794	5.60144	5.22023	5.16955	2.58299
APEX1	6.57204	6.36874	6.04759	6.27321	5.65174
APEX2	4.13643	3.07278	2.0235	2.86442	1.70238
APH1A	7.43213	7.20196	6.50664	6.8697	7.17145
APH1B	2.68764	3.28945	2.27266	2.83256	2.52363
API5	6.41549	6.77903	6.86546	6.52568	7.58781
APIP	4.53351	5.23433	4.70247	4.40594	5.43259
APITD1	2.61321	2.63187	2.54943	2.03613	2.94159
APLF	1.52556	1.43528	2.38276	1.72518	2.13144
APLN	0.776289	1.38909	0.328234	0.110396	0.31213
APLNR	2.01623	2.02426	2.3103	2.50892	1.14254
APLP1	2.10582	0.227045	0.468023	0	0.568596
APLP2	10.0562	9.27101	9.59417	9.55586	9.26273
APOA1	12.7526	10.2443	10.6806	10.8991	7.58298
APOA1BP	5.69841	4.96589	4.71655	5.50128	4.33358
APOA2	13.0867	12.7912	12.2137	13.108	11.5086
APOA4	6.32394	0.821268	1.82975	1.69005	0.40278
APOA5	6.37552	5.19124	5.40989	5.4783	3.40341
APOB	13.5175	11.9824	13.8102	13.7326	12.8939
APOBEC1	0	0.117984	0	0.398457	0
APOBEC2	0.473793	0.674933	0.468023	0.844179	0.786277
APOBEC3A	0.776289	0.595795	0.712541	0	0
APOBEC3B	3.64019	2.2478	1.54402	1.75947	0.975379
APOBEC3C	1.38947	0.889221	0.712541	0.966646	0.215401
APOBEC3D	1.55767	1.68511	0.921561	1.72518	0.786277
APOBEC3F	2.25035	1.60655	2.41767	2.21975	1.83852
APOBEC3G	2.79928	3.02826	2.95793	2.76665	2.23377
APOBEC3H	0.776289	0.954117	0.328234	0.562812	0.915058
APOBEC4	0	0.512063	0	0.110396	0.31213
APOBR	2.38171	0.227045	0.173431	0.212941	0
APOC1	12.4255	11.7081	10.3624	10.9987	10.4882
APOC3	11.7928	9.52457	9.75168	9.84845	7.31258
APOD	1.8958	2.34779	3.3319	3.89886	2.62125
APOE	10.414	7.79698	6.32088	6.93398	4.11638
APOH	11.9007	11.5552	12.2745	12.4716	12.5066
APOL1	7.75607	7.1656	7.27303	6.84297	5.95112
APOL2	6.84837	6.78907	6.41026	6.07303	5.39995
APOL3	5.72693	5.92046	6.29998	6.19236	5.26449
APOL4	1.15773	2.8691	1.34076	1.72518	1.66624
APOL5	0	0	0	0.308679	0
APOL6	7.09119	7.35549	7.32223	6.86676	8.30069
APOLD1	3.90643	5.30445	5.32509	5.13405	3.6454
APOM	7.54104	7.4667	6.86546	7.91672	7.35293
APOO	3.83618	3.25123	3.8871	4.47463	4.05481
APOOL	4.96017	5.29821	5.1852	5.0465	6.83849
APOPT1	3.90018	4.38825	3.19774	4.00985	3.55934
APP	9.44743	8.59664	9.32036	9.82018	8.58738
APPBP2	4.51727	5.46893	4.9491	4.79286	5.35808
APPL1	5.43229	5.98981	5.95852	5.4783	6.58626
APPL2	4.21403	4.48476	5.33425	4.82155	5.10488
APRT	6.38226	4.46819	2.98146	2.84858	0.852104
APTX	4.98989	5.273	4.84394	5.33502	5.08448
AQP1	4.74349	5.17771	5.1953	5.53631	3.49898
AQP10	0	0	0	0	0
AQP11	2.93991	3.1716	2.45176	1.94968	3.02957
AQP12A	0	0.227045	0	0.110396	0
AQP12B	0	0	0	0	0
AQP2	0	0.117984	0	0	0
AQP3	5.01323	3.21196	4.36958	5.03605	4.03369
AQP4	2.9029	7.74234	1.01571	1.13282	0.568596
AQP5	0	0	0	0	0
AQP6	3.12273	2.08347	0.173431	0.308679	0.915058
AQP7	3.32282	2.78241	2.72693	3.28506	0.786277
AQP8	0.175793	0	0.173431	0.398457	0
AQP9	9.17439	9.98424	8.78063	8.64204	9.31491
AQPEP	0.0905726	0.595795	0.712541	0.482974	0.111717
AQR	4.50497	4.8598	5.05821	4.91578	5.15138
AR	6.53723	5.88137	6.81888	7.15375	6.78155
ARAF	5.7056	4.04523	4.21938	4.60292	3.12586
ARAP1	6.47028	4.76803	3.62862	2.98525	1.59112
ARAP2	3.32282	5.18449	4.79167	4.35639	4.68468
ARAP3	3.72039	3.28945	3.92399	3.44109	1.77205
ARC	0	0	0	0.110396	0
ARCN1	6.57007	6.79462	6.94239	6.75754	7.22833
AREG	0	0.42317	0	0.212941	0
ARF1	7.99611	6.30331	5.8186	5.7173	5.73261
ARF3	6.78874	6.85322	6.08878	6.35957	6.21933
ARF4	7.47479	7.73601	7.62635	7.67598	7.95709
ARF5	6.7292	5.19795	4.62989	4.5402	3.099
ARF6	6.75971	6.8361	6.34602	6.77859	7.54802
ARFGAP1	5.97446	3.23826	2.34699	2.24417	0.644864
ARFGAP2	6.77259	6.14032	5.60425	5.45757	4.60578
ARFGAP3	5.94593	5.92046	5.99366	5.65491	6.36596
ARFGEF1	6.05961	6.22329	6.83672	6.36236	7.07998
ARFGEF2	4.75045	6.06152	5.35241	5.49111	7.19225
ARFIP1	4.9175	5.50997	5.65634	5.3715	6.33464
ARFIP2	5.32212	4.83417	4.37846	4.53526	3.28923
ARFRP1	5.38833	3.63449	2.0235	2.88009	1.70238
ARG1	9.04605	7.60194	10.7243	10.835	9.77535
ARG2	4.28767	5.36835	4.73051	5.17908	5.20275
ARGLU1	5.64897	6.21669	6.80246	6.44501	6.62913
ARHGAP1	5.91218	4.31602	3.94807	3.57226	2.48266
ARHGAP10	2.78579	2.08347	2.54943	2.1177	1.62917
ARHGAP11A	4.45896	4.36457	4.53769	3.7618	5.4299
ARHGAP11B	0.720652	0.595795	1.10409	1.07953	0.786277
ARHGAP12	5.87444	6.43133	6.21074	5.8102	6.84961
ARHGAP15	2.81265	3.3984	4.04056	3.81982	3.34745
ARHGAP17	5.22048	4.65545	4.79167	4.83769	4.03369
ARHGAP18	2.74454	5.36835	3.94807	3.6836	4.7892
ARHGAP19	3.21622	3.65416	3.157	3.29678	3.99778
ARHGAP20	0.473793	2.41849	1.01571	1.07953	1.87063
ARHGAP21	5.07832	5.93259	6.19824	6.19393	6.36314
ARHGAP22	2.28911	1.64636	2.15345	1.72518	0.975379
ARHGAP23	2.99957	2.22168	3.56775	2.71517	1.55204
ARHGAP24	2.95204	3.38669	3.93608	3.80348	3.51938
ARHGAP25	3.36879	3.65416	3.94807	3.8834	2.50329
ARHGAP26	3.60989	4.17341	3.70125	3.70135	3.76129
ARHGAP27	4.15754	3.42153	3.31348	2.7497	0.717303
ARHGAP28	1.61982	3.35099	2.45176	2.24417	1.77205
ARHGAP29	5.37263	6.44974	6.6802	6.23259	6.2982
ARHGAP30	3.38677	3.56348	3.81036	3.58188	3.08538
ARHGAP31	2.70208	3.66389	3.78385	3.63825	2.07742
ARHGAP32	4.33938	4.88914	4.20946	4.54512	4.67107
ARHGAP33	2.4855	1.60655	0.468023	0.966646	0.40278
ARHGAP35	6.39231	6.01475	6.07518	5.84454	6.71567
ARHGAP36	0	0.227045	0	0.110396	0
ARHGAP39	1.0714	1.43528	0.595456	0.844179	0.31213
ARHGAP4	3.76233	1.86463	1.66518	0.906712	0.40278
ARHGAP40	0	0	0	0.308679	0.215401
ARHGAP42	3.7345	3.47779	4.13799	3.89115	4.18823
ARHGAP44	1.31628	1.898	0.921561	1.65405	0.852104
ARHGAP5	6.47134	7.07367	6.86703	6.48655	7.52487
ARHGAP6	1.31628	2.19508	2.06813	2.1949	2.35224
ARHGAP8	0	0	0	0	0
ARHGAP9	3.81641	3.11596	3.21769	3.11008	1.14254
ARHGDIA	5.78403	2.99781	2.3103	2.1177	1.19422
ARHGDIB	6.56514	6.64664	7.11849	6.89113	5.73479
ARHGDIG	0	0	0	0	0
ARHGEF1	5.57639	3.4997	2.19429	2.50892	0.852104
ARHGEF10	2.16954	2.85217	2.58057	2.36044	1.73764
ARHGEF10L	5.66564	4.22691	3.5985	3.354	3.24091
ARHGEF11	5.54269	5.06103	4.21938	4.22144	3.54945
ARHGEF12	7.38201	7.75946	8.26956	7.78455	8.62347
ARHGEF15	3.17541	2.63187	3.43773	3.17504	1.62917
ARHGEF16	4.38035	1.99372	0.921561	0.482974	0
ARHGEF17	3.43078	2.96669	3.19774	2.89559	1.339
ARHGEF18	4.01449	2.46376	3.45464	2.16963	1.62917
ARHGEF19	0.776289	0.227045	0	0.308679	0
ARHGEF2	3.94942	3.62456	3.8364	3.61034	3.11249
ARHGEF25	2.30811	0.512063	2.06813	2.06384	0.568596
ARHGEF26	5.21042	5.20463	6.23051	6.43045	5.93981
ARHGEF3	3.84921	5.28251	4.22924	4.11291	5.01434
ARHGEF33	0.332474	0.227045	0.173431	0.212941	0.215401
ARHGEF35	2.96407	2.69018	3.04981	3.06966	3.8035
ARHGEF37	3.76233	4.70814	3.71535	3.55284	4.38452
ARHGEF38	0.53958	2.11219	0.468023	0.212941	1.24411
ARHGEF4	0	0.227045	0	0.110396	0.215401
ARHGEF40	5.69841	5.2146	4.785	4.72941	4.24446
ARHGEF5	3.09017	1.86463	2.19429	2.44715	1.73764
ARHGEF6	3.72039	4.88082	4.48928	4.30508	3.87649
ARHGEF7	5.41925	5.273	5.30658	5.32932	4.7934
ARHGEF9	3.82962	3.84591	3.53633	3.6925	3.07163
ARID1A	5.46229	5.44655	5.56975	5.25616	6.26082
ARID1B	4.82159	4.70814	4.98445	4.797	4.87086
ARID2	3.80308	4.6892	4.31507	4.53031	4.91003
ARID3A	0	0.595795	0	0.778813	0.111717
ARID3B	2.36366	1.24091	0.712541	1.8577	0.717303
ARID3C	0.53958	0.595795	0.173431	1.02419	0.644864
ARID4A	5.27702	5.55251	5.85726	5.68867	6.48745
ARID4B	5.43229	6.14727	6.44452	5.84254	7.40526
ARID5A	4.67927	2.19508	1.72215	0.710344	0.111717
ARID5B	4.34859	5.5234	5.03029	4.83769	5.32659
ARIH1	5.37263	5.9346	5.77887	5.56568	6.03854
ARIH2	5.6074	5.4717	5.46099	6.01212	4.7552
ARL1	6.39564	6.26225	6.52076	6.70682	6.96102
ARL10	0.473793	0.117984	0.328234	0.212941	0.111717
ARL11	0.720652	1.13294	0.712541	0.212941	0.31213
ARL13A	0.0905726	0.328437	0.173431	0.212941	0.215401
ARL13B	3.17541	4.01513	3.9118	3.37627	4.05481
ARL14	1.23918	1.34137	1.88068	0.638463	1.42802
ARL15	2.81265	4.15972	4.00657	3.96647	3.89222
ARL16	4.58505	4.69396	4.31507	3.81168	3.24091
ARL17A	3.14403	2.52912	3.25677	3.33139	2.69486
ARL2	2.6284	0.749955	0.595456	0.638463	0
ARL2BP	5.86164	6.19336	6.1262	6.24171	6.65702
ARL3	2.92768	3.18518	2.48505	3.09674	2.71269
ARL4A	4.92982	6.43702	4.28703	4.11291	5.66095
ARL4C	3.35971	4.60583	3.23736	3.36518	3.56916
ARL4D	3.94336	3.21196	3.48787	3.56259	3.66385
ARL5A	4.42455	5.7436	5.08017	4.76781	5.95112
ARL5B	3.74848	4.57004	4.57683	4.86156	4.89839
ARL6	1.11521	2.14035	1.72215	1.50032	2.18351
ARL6IP1	9.36293	8.8627	9.32122	9.57434	10.1998
ARL6IP4	6.47028	4.90564	3.70125	3.59143	2.44048
ARL6IP5	6.45864	7.21691	6.53076	6.72103	6.77521
ARL6IP6	3.06805	4.03777	3.47135	2.88009	4.0478
ARL8A	4.92059	3.07278	3.43773	3.89115	3.099
ARL8B	6.33672	6.75077	6.13409	6.59378	6.8805
ARL9	0	0.512063	0.328234	0.212941	0
ARMC1	6.10105	6.14206	6.22312	6.22647	6.85664
ARMC10	5.00743	5.12232	4.68824	5.16955	5.19642
ARMC12	1.79166	2.02426	2.0235	0.710344	0.215401
ARMC2	0.776289	1.52345	0.820833	1.37322	1.339
ARMC3	0	0.227045	0	0	0
ARMC4	0	0.227045	0	0.212941	0.568596
ARMC5	4.1204	2.63187	2.38276	2.36044	0.717303
ARMC6	3.96147	2.41849	1.34076	1.32824	0.31213
ARMC7	3.7692	3.05809	2.06813	2.36044	1.08895
ARMC8	4.40703	4.79041	4.70953	5.01846	4.8428
ARMC9	1.94519	1.75962	2.41767	1.23383	1.03328
ARMCX1	2.26986	3.18518	2.7545	2.62506	2.98625
ARMCX2	1.8958	2.46376	2.48505	1.8257	2.07742
ARMCX3	2.89034	4.86824	3.61364	3.85988	4.08934
ARMCX4	2.53472	3.19863	4.1169	3.61034	3.70005
ARMCX5	3.7345	3.58413	4.05172	4.05196	4.62944
ARMCX5-GPRASP2	0.25626	0.42317	0.328234	0.482974	0.644864
ARMCX6	1.55767	2.27345	1.88068	2.88009	1.3842
ARMS2	0	0	0.173431	0.212941	0.215401
ARNT	5.35903	5.68267	6.2764	6.13148	7.03551
ARNT2	2.85202	1.43528	1.88068	2.6798	0.717303
ARNTL	2.86491	3.25123	3.25677	3.43048	3.8035
ARNTL2	3.37781	3.58413	4.39608	3.38728	4.03369
ARPC1A	6.54726	6.03926	5.61557	5.44445	5.50599
ARPC1B	5.77723	4.61589	4.02932	3.5132	3.95349
ARPC2	6.54626	7.19694	6.682	6.54423	6.44408
ARPC3	8.21387	8.18949	7.70353	8.17153	7.44113
ARPC4	6.37664	5.01994	4.1169	4.33381	4.01225
ARPC5	7.17379	8.01892	7.53888	7.0528	8.8154
ARPC5L	4.92675	5.11878	4.17926	4.20287	4.29859
ARPM1	0.82986	0.954117	0.712541	0.844179	0.786277
ARPP19	7.00066	7.62642	7.04643	7.2013	7.94158
ARPP21	0.776289	0.42317	2.27266	1.61713	0.717303
ARR3	0	0.328437	0.328234	0.398457	0.111717
ARRB1	2.74454	2.83505	2.69882	2.56816	1.339
ARRB2	4.99869	4.95404	4.75118	4.90816	3.95349
ARRDC1	3.48187	1.5656	0.595456	1.07953	0.215401
ARRDC2	5.71096	4.97764	5.25443	4.98262	4.99989
ARRDC3	6.17924	6.95681	7.35974	6.83395	7.74172
ARRDC4	4.83476	4.8598	6.33007	6.79004	6.67532
ARRDC5	0.0905726	0	0.328234	0.212941	0.111717
ARSA	5.71096	3.1716	2.27266	1.8577	0.568596
ARSB	4.51727	4.26578	4.34258	3.83598	4.83061
ARSD	6.15452	5.47999	5.84769	6.20486	5.4776
ARSE	7.31726	6.34625	5.79887	6.30837	4.3278
ARSF	0.0905726	0.328437	0.173431	0.562812	0
ARSG	2.06172	1.60655	1.41175	1.75947	0.717303
ARSH	0	0	0	0	0
ARSI	0	0.117984	0.173431	0.110396	0.111717
ARSJ	1.23918	2.14035	1.97745	0.906712	2.0213
ARSK	3.90018	3.08732	4.22924	4.51031	3.35882
ART1	0	0	0	0.398457	0.215401
ART3	0	0.42317	0.328234	0.212941	0.31213
ART4	4.22407	1.79548	4.73743	4.43805	3.5886
ART5	0	0	0	0	0
ARTN	0.53958	0.749955	0.173431	0.212941	0
ARV1	4.72593	4.63581	4.86306	5.37427	5.48021
ARVCF	1.7083	0.227045	0.173431	0.110396	0.111717
ARX	0	0	0.328234	0	0.111717
AS3MT	0	0	0	0	0
ASAH1	5.99659	7.45554	6.54069	6.77336	6.25779
ASAH2	2.58232	2.5711	2.34699	2.86442	2.41892
ASAH2B	0.175793	0.117984	0	0.212941	0.215401
ASAP1	5.16685	5.37725	5.78891	5.72166	5.36091
ASAP2	4.33476	5.10098	4.04056	3.89886	4.8428
ASAP3	4.46321	3.99214	4.1894	4.07256	3.24091
ASB1	4.0712	3.85443	3.74314	3.96647	2.83167
ASB12	0	0	0	0.212941	0
ASB13	6.02558	5.40653	5.03592	5.45233	4.81831
ASB14	1.94519	2.48588	3.23736	1.97907	2.67681
ASB16	0.53958	0.328437	0.173431	0.398457	0.111717
ASB2	1.23918	1.01622	1.54402	0.906712	0.40278
ASB3	1.42471	1.52345	1.18737	0.638463	1.80567
ASB4	2.87768	3.96877	1.97745	1.69005	2.41892
ASB6	4.59282	3.85443	2.5176	2.31505	1.29233
ASB7	3.79636	4.14589	4.20946	4.19663	4.54737
ASB8	4.02601	4.31602	4.51369	4.70762	4.90616
ASB9	3.20612	2.65157	3.48787	4.12611	3.66385
ASCC1	4.04878	3.60449	4.95505	4.09288	3.96096
ASCC2	6.00389	4.45704	4.58453	4.56465	3.099
ASCC3	5.08384	5.54463	5.8887	5.37427	7.10382
ASCL1	0	0.512063	0	0.562812	0.111717
ASCL2	0	0	0	0	0
ASF1A	5.31274	5.78209	5.24474	5.21041	6.12263
ASF1B	3.65511	1.96251	1.77695	1.8257	1.08895
ASGR1	7.59473	5.07203	4.14842	4.27576	2.71269
ASGR2	8.07969	6.61689	6.03359	6.24927	4.47609
ASH1L	4.99283	5.37132	5.75518	5.37427	6.25931
ASH2L	3.90643	4.63085	4.10624	4.13919	3.93841
ASIP	1.11521	0.227045	0.173431	0.638463	0.111717
ASL	6.03416	4.70814	4.67387	4.797	1.9328
ASNA1	4.77114	2.46376	2.48505	3.01394	0.40278
ASNS	2.26986	3.04326	4.20946	3.14941	2.94159
ASNSD1	5.17722	5.65366	5.76199	5.62034	5.93792
ASPA	1.15773	1.43528	0.820833	1.65405	0.568596
ASPDH	4.03174	1.96251	1.4794	1.57923	0.111717
ASPG	0.332474	0	0.173431	0	0.111717
ASPH	11.232	10.2688	10.7643	9.77467	11.7378
ASPHD1	0.404863	0.117984	0	0.110396	0
ASPHD2	0.720652	0.749955	0.712541	0.778813	0.488069
ASPM	4.50085	4.45143	4.99026	4.35078	5.88779
ASPN	3.26565	4.60077	4.44766	4.72507	5.17408
ASPRV1	1.31628	0.821268	1.01571	0.906712	0
ASPSCR1	5.75663	5.07568	0.820833	1.37322	0.215401
ASRGL1	2.03916	1.64636	2.06813	1.57923	1.9328
ASS1	9.12083	8.47338	8.40294	9.06298	6.06133
ASTE1	3.43078	3.36299	3.31348	3.629	3.34745
ASTL	0	0.117984	0	0	0
ASTN1	0.776289	0.512063	0.173431	0.398457	0.111717
ASTN2	2.55077	2.16797	3.78385	3.65656	3.12586
ASUN	3.97342	4.53865	5.26884	5.16636	5.31788
ASXL1	6.36081	6.09067	6.55644	6.53313	5.55623
ASXL2	2.82589	3.71159	3.47135	3.17504	3.30107
ASXL3	0	0.821268	0	0.778813	0.568596
ATAD1	5.56853	5.69933	5.60046	5.54617	6.35465
ATAD2	5.98925	6.17986	7.09307	6.52443	7.37269
ATAD2B	3.57109	4.17341	5.13364	4.51533	5.17086
ATAD3A	3.61753	0.512063	0.173431	0.482974	0.40278
ATAD3B	4.16797	0.749955	0.595456	0.110396	0.111717
ATAD3C	1.27825	0.512063	2.06813	1.54032	0.915058
ATAD5	1.99294	2.3953	2.54943	2.88009	3.2773
ATAT1	2.71637	2.63187	2.23401	2.40444	1.73764
ATCAY	0.332474	0.117984	0	0	0.215401
ATE1	3.24608	3.38669	3.81036	2.1177	3.3701
ATF1	4.05442	4.90153	4.00657	3.40904	5.05683
ATF2	5.55468	6.20508	6.02229	5.61801	6.7376
ATF3	4.48006	4.88914	5.24474	5.3236	4.54737
ATF4	8.74752	8.95948	8.37323	8.31389	8.32371
ATF5	5.81258	4.26578	4.65205	5.29758	3.4252
ATF6	5.59391	5.54726	6.45296	6.47756	6.17662
ATF6B	5.31978	4.34656	3.3319	3.78695	3.7527
ATF7	4.34859	4.57004	4.69537	4.80112	4.85088
ATF7IP	4.33476	4.67964	5.15965	4.94214	4.32201
ATF7IP2	4.18349	4.03026	4.7783	5.25616	5.0322
ATG10	2.10582	2.55026	2.41767	2.52894	2.35224
ATG12	5.07832	5.66824	5.50223	5.8102	5.77565
ATG13	6.09696	5.99175	5.1852	5.14382	4.49682
ATG14	4.52947	4.27216	4.46445	4.712	4.65732
ATG16L1	4.4547	4.2785	4.43067	4.45384	3.3701
ATG16L2	4.64231	3.31438	2.54943	2.36044	0.31213
ATG2A	3.72747	1.34137	1.10409	1.79296	0.40278
ATG2B	5.31039	5.9346	6.21818	6.35397	6.5308
ATG3	5.00161	5.18449	5.46099	5.57052	5.20904
ATG4A	4.00287	4.05266	4.79167	4.59345	4.48649
ATG4B	4.8249	3.51052	2.83419	2.62506	0.915058
ATG4C	3.35971	4.37646	3.55213	3.78695	4.80175
ATG4D	3.80976	1.5656	1.4794	0.844179	0.111717
ATG5	4.56544	5.40942	5.23499	5.01492	5.70838
ATG7	5.7038	4.95007	4.96098	4.86156	4.6665
ATG9A	6.06101	4.54393	2.7545	3.4198	2.13144
ATG9B	1.87046	0.512063	0.173431	0.308679	0.31213
ATHL1	5.7497	3.8287	2.64091	1.8257	0.215401
ATIC	5.70918	5.39489	5.60046	5.56325	5.3003
ATL1	1.38947	2.02426	0.712541	1.54032	1.24411
ATL2	6.24603	6.45535	6.63271	6.46723	7.22134
ATL3	3.7692	4.05266	3.92399	3.629	3.26527
ATM	5.04189	5.93058	5.88247	5.46797	6.3332
ATMIN	5.75143	6.02044	5.91031	6.2402	6.46658
ATN1	5.92455	4.37053	2.64091	2.76665	0.568596
ATOH1	0	0	0	0	0
ATOH7	1.31628	1.64636	0.595456	0.308679	0.717303
ATOH8	2.89034	2.19508	1.77695	0.966646	0.644864
ATOX1	6.19591	5.80646	3.50421	3.90653	2.86394
ATP10A	1.52556	1.29201	0.328234	0.906712	0.215401
ATP10B	0.332474	2.74622	0	0.482974	1.47056
ATP10D	2.41714	3.66389	3.56775	3.20022	3.63609
ATP11A	4.76427	5.76862	4.5056	4.32811	5.42179
ATP11B	4.40703	5.4409	5.08561	4.89665	5.72384
ATP11C	5.01034	5.36835	5.71365	5.94107	6.0991
ATP13A1	5.99072	4.01513	2.8598	3.16228	0.975379
ATP13A2	3.28496	1.13294	0.712541	0.308679	0.31213
ATP13A3	7.53298	7.4301	8.07211	8.2365	9.51661
ATP13A4	0.25626	3.4443	0.328234	1.23383	0.852104
ATP1A1	8.06859	7.35022	7.38532	7.30361	6.91556
ATP1A1OS	5.92455	5.50457	5.4314	5.79787	5.27352
ATP1A2	2.86491	2.90237	2.58057	2.24417	1.55204
ATP1A3	0.0905726	0.595795	0	0	0.40278
ATP1A4	0.0905726	0.328437	0	0.398457	0.31213
ATP1B1	8.88594	8.614	9.18665	8.91706	9.70361
ATP1B2	2.36366	0.117984	2.06813	2.31505	1.19422
ATP1B3	5.24287	5.7017	5.08561	5.15674	4.91773
ATP2A1	2.77217	0.674933	1.2661	1.69005	0.111717
ATP2A2	7.58649	7.42295	7.34167	7.48746	8.65263
ATP2A3	3.99703	2.63187	3.31348	2.58737	1.19422
ATP2B1	5.19519	5.72047	5.98495	5.99423	5.99731
ATP2B2	6.50569	1.64636	6.52477	6.76811	6.62678
ATP2B3	0	0.117984	0	0	0.111717
ATP2B4	5.63963	6.31416	6.36849	5.8305	6.22556
ATP2C1	5.97297	6.57624	6.12091	6.31991	6.37718
ATP2C2	0.175793	0.42317	0	0.308679	0.40278
ATP4A	0	0	0	0.110396	0.111717
ATP4B	0	0	0	0	0
ATP5A1	7.78263	7.93851	8.50639	7.89712	8.24741
ATP5B	8.3401	8.00846	8.73983	8.78128	8.17852
ATP5C1	7.70904	7.40928	7.95668	8.53104	8.01257
ATP5D	5.46016	1.01622	0.820833	0.710344	0.111717
ATP5E	3.69896	0.328437	0	0	0
ATP5F1	6.98525	6.77118	6.81233	6.60088	7.35293
ATP5G1	6.28011	5.85824	5.13888	6.55769	3.71781
ATP5G2	7.87551	7.55434	6.64196	7.11454	4.98162
ATP5G3	7.29064	6.57495	6.93035	7.54879	7.13885
ATP5H	7.49307	7.39547	7.52894	8.46926	7.62536
ATP5I	6.91417	4.6892	4.01799	4.62168	3.15223
ATP5J	6.2765	6.2955	6.70867	7.23367	5.915
ATP5J2	5.87921	5.76411	4.785	5.62964	4.33933
ATP5L	7.04734	6.75647	6.6802	7.23291	6.22245
ATP5O	6.2411	6.36576	6.34148	7.18088	6.8201
ATP5S	3.07915	2.74622	1.88068	2.31505	2.67681
ATP5SL	4.56149	3.56348	2.95793	2.88009	1.51187
ATP6AP1	7.25986	5.94262	5.56197	5.68867	4.40659
ATP6AP1L	0.931379	1.34137	0.921561	1.61713	0.568596
ATP6AP2	7.43159	7.2504	7.39082	7.78819	8.14033
ATP6V0A1	5.62455	4.6987	4.59219	4.25187	4.45506
ATP6V0A2	3.43078	4.15972	3.62862	4.06573	4.31035
ATP6V0A4	0	0.117984	0.173431	0.212941	0.215401
ATP6V0B	6.88758	5.56295	4.75801	4.63097	3.73536
ATP6V0C	5.65455	3.58413	2.69882	3.61034	2.15771
ATP6V0D1	5.89029	4.62588	3.86197	3.83598	1.96291
ATP6V0D2	0.0905726	0.821268	0	0.212941	0.568596
ATP6V0E1	7.25253	7.22021	6.6603	7.14729	6.62207
ATP6V0E2	6.88363	5.85824	3.29483	4.23369	2.35224
ATP6V1A	6.05821	6.14727	6.28351	6.26278	7.02396
ATP6V1B1	0.473793	0	0.173431	0.398457	0
ATP6V1B2	5.34529	5.81958	5.64165	5.5897	5.81125
ATP6V1C1	7.01301	7.19275	7.26347	6.98197	7.57934
ATP6V1C2	7.64276	7.31976	7.52093	7.40321	8.16158
ATP6V1D	5.20028	5.57331	5.27837	5.99423	5.61429
ATP6V1E1	5.97297	6.09067	6.00518	6.01921	5.04633
ATP6V1E2	1.92071	1.64636	1.2661	1.07953	1.70238
ATP6V1F	5.65083	4.13194	3.36805	3.77023	1.96291
ATP6V1G1	7.15882	7.27997	6.50867	6.65653	7.28455
ATP6V1G2	0.175793	0.749955	1.01571	1.54032	0.488069
ATP6V1H	5.50614	4.86824	5.4526	5.17274	5.01434
ATP7A	2.78579	3.99214	3.55213	3.4198	3.98317
ATP7B	5.06162	4.46819	4.43067	5.09431	5.14154
ATP8A1	3.27534	5.29195	4.43067	3.8834	3.72661
ATP8A2	0	0.749955	0	0.308679	0.31213
ATP8B1	5.16424	5.32913	5.74147	5.62267	6.61023
ATP8B2	3.61753	2.41849	2.48505	2.7497	2.25825
ATP8B3	0.881512	0.749955	0.595456	0.638463	0.215401
ATP8B4	2.46871	3.31438	3.42062	3.27324	3.48867
ATP9A	6.28731	6.4356	5.44416	5.90897	6.39937
ATP9B	2.89034	2.85217	2.54943	1.75947	2.0213
ATPAF1	5.87444	6.62563	6.07791	5.88199	6.87457
ATPAF1-AS1	0.175793	0.117984	0	0	0.111717
ATPAF2	2.74454	1.83047	1.18737	1.94968	1.08895
ATPBD4	3.14403	3.72095	3.5985	3.74478	3.98317
ATPIF1	6.58475	6.27501	6.02795	5.88393	6.39662
ATR	4.64978	5.23759	5.5344	5.74109	5.43528
ATRIP	2.95204	2.63187	2.67016	2.36044	1.42802
ATRN	8.67733	6.64172	8.26657	8.13159	8.2004
ATRNL1	1.31628	0.821268	0.712541	0.562812	0.717303
ATRX	5.19008	6.251	6.71921	6.18922	6.81907
ATXN1	3.99703	5.15374	4.19946	4.52533	5.16439
ATXN10	5.7038	5.68507	6.45926	6.19236	6.38415
ATXN1L	5.01901	5.28251	4.83751	5.38529	5.5587
ATXN2	4.8799	4.7407	5.01327	4.60764	4.74657
ATXN2L	6.3181	4.93004	4.83105	5.00065	3.69108
ATXN3	3.72747	4.76803	4.05172	3.8834	5.01074
ATXN7	4.18349	4.65057	4.91285	4.9309	5.16115
ATXN7L1	3.27534	3.36299	3.0719	3.48273	2.87981
ATXN7L2	1.6794	1.01622	0.595456	0.844179	0.111717
ATXN7L3	5.39723	4.75897	4.23904	3.89886	2.67681
ATXN7L3B	5.99805	6.12631	5.56197	5.67301	6.02076
AUH	4.93594	5.12584	5.05267	4.95699	5.45395
AUP1	7.71038	7.30429	6.33007	6.28943	4.3956
AURKA	5.06999	4.84276	4.70953	5.2135	5.48799
AURKAIP1	6.23615	4.04523	2.38276	2.1177	0.644864
AURKB	3.34138	2.11219	2.15345	1.37322	0.644864
AURKC	1.02622	1.24091	0.921561	1.41685	0.215401
AUTS2	3.70614	3.02826	5.00181	5.3121	4.8549
AVEN	3.14403	3.22517	2.9097	3.63825	3.46782
AVIL	4.40262	4.96589	4.83751	4.46946	4.72037
AVL9	2.58232	3.25123	3.11508	3.354	2.44048
AVPI1	3.60221	3.51052	3.38579	3.55284	3.02957
AVPR1A	1.7644	0.821268	1.77695	2.1949	1.08895
AVPR2	0	0	0	0	0
AXDND1	1.73662	0.512063	1.10409	0.562812	0.215401
AXIN1	4.00869	1.64636	1.72215	1.02419	0.31213
AXIN2	6.40008	7.23171	2.3103	2.42595	4.78077
AXL	2.58232	3.80251	2.61106	3.33139	2.64001
AZGP1	9.19176	8.51296	9.15403	9.38981	7.41142
AZI1	2.78579	0.117984	0	0.308679	0.111717
AZI2	4.6535	5.8709	5.65999	5.11762	5.91114
AZIN1	7.54003	7.89062	8.11063	7.24884	8.73317
AZU1	0	0.117984	0	0	0
B2M	12.5611	12.6512	12.5724	12.3782	12.7749
B3GALNT1	1.27825	3.1716	1.41175	1.69005	0.568596
B3GALNT2	5.21546	5.60902	5.44838	5.61098	6.21308
B3GALT2	0.25626	1.99372	1.10409	0.562812	0.786277
B3GALT4	1.02622	0.328437	0.820833	0	0
B3GALT5	0	0.117984	0	0.562812	0.40278
B3GALT6	4.20899	3.22517	2.38276	2.06384	2.65852
B3GALTL	3.34138	3.36299	3.77041	3.40904	3.70005
B3GAT1	0.82986	0	0.468023	1.07953	0.111717
B3GAT2	2.19017	2.90237	2.54943	2.40444	3.32445
B3GAT3	5.19008	1.34137	1.10409	1.02419	0.111717
B3GNT1	4.51727	4.7815	4.00657	4.165	4.62002
B3GNT2	4.1204	5.2441	4.47278	4.40051	5.39719
B3GNT3	2.64344	3.45555	1.10409	1.75947	3.12586
B3GNT4	0	0	0	0.110396	0
B3GNT5	1.79166	5.33523	3.25677	1.75947	2.79867
B3GNT6	0	0	0	0	0
B3GNT7	1.27825	1.01622	0.468023	1.07953	0.568596
B3GNT8	0	0	0	0	0.111717
B3GNT9	5.09482	4.81246	5.01897	4.797	4.4011
B3GNTL1	3.06805	0.954117	0.595456	0.710344	1.14254
B4GALNT1	4.86073	2.76443	2.98146	2.09102	1.47056
B4GALNT2	0	0	0	0.110396	0.111717
B4GALNT3	0.602496	0.512063	0	0.110396	0.215401
B4GALNT4	0	0	0	0.110396	0.215401
B4GALT1	8.03084	6.65032	7.35299	7.20752	7.29863
B4GALT2	5.57246	4.22691	3.17751	2.71517	2.18351
B4GALT3	4.4547	3.51052	3.45464	3.61034	2.86394
B4GALT4	5.17204	4.82552	4.90672	5.05688	5.19325
B4GALT5	5.50614	5.18787	5.44416	4.99706	6.36737
B4GALT6	2.58232	3.87971	3.0046	2.16963	4.21974
B4GALT7	4.37586	3.04326	1.66518	1.50032	0.215401
B7H6	0	0.595795	0.328234	0.710344	0.215401
B9D1	3.45655	1.86463	1.4794	1.79296	0.215401
B9D2	0.82986	1.13294	0	0.110396	0
BAALC	1.94519	1.64636	1.41175	0.562812	2.35224
BAAT	9.55958	7.81893	10.4302	10.7407	8.44299
BABAM1	5.43013	5.27934	3.78385	4.32811	2.30601
BACE1	5.65826	5.58104	5.94662	5.95962	6.02611
BACE2	2.79928	3.04326	2.48505	1.45919	0.717303
BACH1	5.73748	6.49678	6.24759	6.35537	6.87556
BACH2	2.43454	1.68511	2.9097	2.44715	3.2773
BAD	3.75542	1.38909	0.468023	0.778813	0.40278
BAG1	5.33838	6.10682	4.94312	5.92794	5.1805
BAG2	3.91265	4.50656	3.94807	4.07937	4.38452
BAG3	4.89254	3.79367	4.21938	4.22144	3.76129
BAG4	3.57893	4.87245	4.25842	4.797	5.41091
BAG5	4.22407	5.13637	4.785	4.88893	4.96312
BAG6	6.82382	6.5967	5.80218	6.04898	4.31035
BAHCC1	3.5632	1.64636	1.77695	1.28181	0.717303
BAHD1	4.87354	4.00751	3.38579	3.37627	3.67298
BAI1	1.0714	0.512063	0.173431	0.212941	0.40278
BAI2	0.25626	0.117984	0	0.398457	0.215401
BAI3	0	1.52345	0.595456	1.02419	0.568596
BAIAP2	5.35218	3.13007	3.23736	3.5132	1.24411
BAIAP2L1	6.07772	4.36457	5.52642	5.07401	4.85088
BAIAP2L2	4.12576	3.8287	1.41175	0.844179	0.215401
BAIAP3	4.37586	2.02426	0.820833	1.28181	0.644864
BAK1	4.47166	4.33442	2.72693	3.26132	2.81527
BAMBI	6.62034	7.02542	4.62989	3.81982	5.79251
BANF1	7.24638	6.59161	5.98495	6.56256	5.42179
BANK1	2.86491	3.26408	4.57683	4.00985	1.9924
BANP	2.9029	1.96251	2.3103	2.42595	1.24411
BAP1	6.8645	5.86036	4.66664	4.61233	3.74406
BARD1	0.979579	0.674933	1.10409	1.07953	0.975379
BARX1	0.979579	0	0	0	0.111717
BARX2	0	0.42317	0	0.308679	0.215401
BASP1	2.12738	2.29866	2.67016	2.99966	1.77205
BATF	2.10582	2.3953	0.468023	0.212941	0
BATF2	2.99957	2.99781	1.10409	1.75947	1.47056
BATF3	1.0714	0.42317	0.328234	0.308679	0
BAX	4.13643	3.73947	1.66518	2.73254	0.644864
BAZ1A	5.15902	5.36537	5.98786	5.59208	6.15233
BAZ1B	5.44308	5.39196	5.69953	5.7896	5.68147
BAZ2A	6.05821	6.40836	6.25243	5.84054	6.07862
BAZ2B	4.6974	5.26343	6.02229	5.25916	6.08719
BBC3	1.35334	0.42317	0	0.110396	0.40278
BBIP1	5.01612	5.77088	5.28311	5.10435	6.08548
BBOX1	4.95415	1.38909	5.29254	6.32278	4.81419
BBS1	4.28288	4.17341	3.8995	4.03106	4.37335
BBS10	4.18863	4.80368	3.8995	4.42208	5.26449
BBS12	1.35334	2.14035	2.0235	1.57923	2.20886
BBS2	4.48841	4.93808	4.91895	5.01136	4.87878
BBS4	3.81641	4.09644	4.36958	4.13919	4.45506
BBS5	2.25035	1.79548	1.18737	1.23383	1.339
BBS7	2.95204	3.41001	3.67264	3.02807	3.9905
BBS9	2.74454	2.88583	3.50421	3.81982	3.22857
BBX	4.18863	5.33523	5.22023	4.75937	5.07418
BCAM	5.10572	3.78478	1.82975	2.06384	1.66624
BCAN	2.03916	0.328437	0.468023	0.110396	0.717303
BCAP29	5.72517	6.15936	6.0364	5.97247	6.1734
BCAP31	8.16195	7.30507	6.35505	6.76494	5.5952
BCAR1	3.13342	1.34137	0.820833	1.13282	0
BCAR3	3.99117	3.4997	3.35009	3.29678	4.5914
BCAS1	0.662784	0.42317	1.54402	0.398457	1.62917
BCAS2	4.56149	5.43806	5.1441	5.12422	5.75429
BCAS3	3.45655	3.11596	2.8598	3.17504	2.65852
BCAS4	2.25035	0.595795	0.328234	0.212941	0.568596
BCAT1	2.83901	5.52874	3.78385	2.71517	3.15223
BCAT2	4.4547	3.36299	1.34076	2.71517	0.852104
BCCIP	5.96252	6.16108	5.55414	5.69089	6.72777
BCDIN3D	3.11196	3.28945	2.72693	2.62506	3.05774
BCHE	6.83123	4.13893	7.52394	8.16275	6.903
BCKDHA	5.14324	3.82003	2.23401	2.16963	0.568596
BCKDHB	4.70816	4.77253	5.42713	5.25616	5.99549
BCKDK	5.01901	3.64436	3.0719	3.27324	1.62917
BCL10	3.2559	4.64074	3.68702	3.18769	4.35644
BCL11A	1.15773	1.34137	1.92988	1.8577	1.42802
BCL11B	2.30811	2.76443	2.78155	1.8257	3.16524
BCL2	2.98783	4.02272	3.72931	3.84399	4.01225
BCL2A1	1.52556	3.48879	2.23401	2.21975	1.42802
BCL2L1	6.65043	6.91055	4.24876	4.7466	4.26877
BCL2L10	0.404863	0.328437	0.173431	0.482974	0
BCL2L11	3.99703	3.9609	4.52173	4.12611	4.8549
BCL2L12	3.95546	2.11219	1.66518	2.58737	1.03328
BCL2L13	5.72693	5.63399	5.63795	5.52639	5.47499
BCL2L14	1.15773	0.821268	2.45176	1.18421	2.32931
BCL2L15	0.175793	1.48004	1.10409	0.710344	0.975379
BCL2L2	4.76771	4.59569	4.33347	4.87726	4.38452
BCL3	4.67927	3.62456	3.98346	3.8834	2.28233
BCL6	5.86003	6.1086	5.29724	5.09431	5.83383
BCL6B	2.9029	3.41001	3.65811	3.48273	3.13911
BCL7A	3.37781	2.85217	2.80811	3.16228	2.41892
BCL7B	5.45591	4.59569	4.25842	4.05196	3.89222
BCL7C	3.98528	2.14035	0.712541	0.778813	0.40278
BCL9	4.00869	3.65416	3.11508	3.54303	4.87086
BCL9L	4.25377	3.10171	1.66518	1.37322	1.83852
BCLAF1	6.50054	7.37784	7.28253	6.90172	7.94865
BCMO1	0.404863	1.52345	0.712541	1.28181	0.852104
BCO2	2.87768	2.59164	4.02932	3.71014	3.97581
BCOR	4.11501	4.18697	3.9118	4.49003	5.49058
BCORL1	2.41714	2.02426	1.34076	1.28181	1.90205
BCR	5.35218	3.64436	3.29483	3.44109	2.48266
BCS1L	4.58115	3.90455	3.27592	3.629	2.0213
BDH1	7.23836	6.32953	6.10761	5.92982	6.02967
BDH2	5.47705	5.34434	6.42749	6.22494	5.87201
BDKRB1	0.175793	0.595795	0.173431	0.398457	0.111717
BDKRB2	1.0714	0.512063	1.60587	1.79296	1.14254
BDNF	0.404863	1.96251	1.34076	1.41685	0.644864
BDP1	4.66828	5.4152	6.16781	5.84454	6.33895
BEAN1	0.0905726	0.117984	0	0	0
BECN1	5.66011	5.9164	5.92858	6.17341	6.14414
BEGAIN	0.25626	0.117984	0	0	0
BEND3	1.92071	2.08347	0.921561	1.54032	2.10469
BEND4	0.404863	0.227045	0.173431	0.212941	0
BEND5	0.404863	0.42317	1.18737	1.32824	0.717303
BEND6	0.175793	0.328437	0.173431	0.212941	0.717303
BEND7	2.9029	2.98233	3.55213	3.59143	3.76983
BEST1	3.84921	4.03026	3.58321	4.56465	4.91003
BEST2	0	0	0	0.110396	0.111717
BEST3	0	0	0	0.308679	0.111717
BEST4	0.720652	1.48004	0.173431	0.638463	0.786277
BET1	4.68655	5.273	5.30658	5.17274	5.77353
BET1L	5.89029	5.74818	4.68108	4.91197	3.59822
BET3L	0	0.117984	0	0.110396	0
BEX1	0.0905726	0.749955	0.595456	0.110396	0
BEX2	0.175793	0.42317	0.468023	0.398457	0.488069
BEX4	1.87046	3.73024	2.78155	3.04207	3.08538
BEX5	1.42471	2.02426	1.88068	2.00789	1.80567
BFAR	5.23545	4.87245	4.62989	5.22275	4.58173
BFSP1	1.02622	1.60655	0.820833	1.07953	0.488069
BFSP2	0.175793	0	0.173431	0.110396	0.215401
BGLAP	0	0	0	0	0
BGN	5.98778	3.15789	4.41348	4.24584	1.51187
BHLHA15	0.25626	0	0	0	0
BHLHB9	2.30811	2.7091	2.27266	2.56816	2.67681
BHLHE22	1.58908	0.954117	1.54402	2.24417	1.9924
BHLHE40	6.60314	6.22164	6.76058	7.00269	6.53832
BHLHE41	3.39568	3.94502	3.8871	3.629	3.66385
BHMT	7.77923	7.03857	9.20457	10.0442	8.81514
BHMT2	8.06056	7.11062	8.41756	8.76343	7.38177
BICC1	0.881512	1.64636	1.10409	0.906712	1.51187
BICD1	1.73662	1.18793	2.64091	1.8577	1.9328
BICD2	4.00287	4.80368	4.4221	4.39507	4.8428
BID	5.12728	4.7815	4.88817	4.83367	5.36655
BIK	0.473793	0.889221	0	0.212941	0
BIN1	4.8799	2.65157	2.23401	2.40444	0.644864
BIN2	2.92768	3.38669	3.36805	3.09674	2.87981
BIN3	3.87492	2.72778	1.82975	1.75947	0.975379
BIRC2	5.51639	6.41989	6.55644	5.92794	7.07998
BIRC3	5.32212	6.56459	6.4424	5.35478	6.67305
BIRC5	4.11501	3.21196	3.02738	1.94968	2.48266
BIRC6	5.47705	5.78209	6.64012	6.33846	6.45074
BIRC7	0.0905726	0	0	0.110396	0.215401
BIVM	4.35317	4.6987	5.13364	5.27702	5.85204
BLCAP	6.70252	7.22433	6.31626	6.84696	6.11259
BLK	2.34538	0.328437	1.34076	1.94968	0.111717
BLM	1.61982	2.4413	2.98146	2.50892	2.76489
BLMH	2.12738	3.42153	2.93402	2.88009	2.54369
BLNK	4.80497	4.51733	5.27837	4.54512	5.33237
BLOC1S1	4.3893	4.47926	3.78385	3.67464	1.62917
BLOC1S2	5.20789	5.74589	5.25443	4.82155	6.24713
BLOC1S3	3.78962	3.96877	3.25677	3.93681	3.21612
BLVRA	3.64767	4.32831	3.09365	3.06966	3.39239
BLVRB	7.12908	5.99368	4.26802	4.68103	1.62917
BLZF1	2.85202	3.41001	4.31507	3.56259	4.44975
BMF	3.62512	3.41001	2.80811	2.48862	2.04964
BMI1	0.175793	0	0	0.110396	0
BMP1	5.98778	4.7407	3.21769	2.98525	0.915058
BMP2	2.82589	4.18021	3.21769	4.00985	2.86394
BMP2K	2.99957	3.25123	3.75684	3.43048	3.60778
BMP3	0	3.58413	2.83419	1.13282	0.111717
BMP4	4.43755	4.60583	1.82975	1.23383	2.18351
BMP5	0	3.04326	0.328234	0.398457	0
BMP6	5.05038	5.78655	5.28311	4.87335	6.33176
BMP7	0.720652	0.42317	0	0.110396	0
BMP8A	1.27825	0.595795	0.468023	0.638463	0.488069
BMP8B	0.175793	0.227045	0.468023	0.398457	0.31213
BMPER	0.175793	1.60655	0	0.844179	0.644864
BMPR1A	3.87492	4.54393	3.8871	3.22497	4.70264
BMPR1B	0.175793	2.05417	2.54943	2.09102	2.04964
BMPR2	5.07832	6.891	5.85089	5.70195	6.24406
BMS1	5.34299	5.20796	5.62681	5.1854	5.41364
BMX	0.602496	1.34137	1.01571	1.02419	0.40278
BNC1	0	1.34137	0.173431	0.482974	0.40278
BNC2	1.31628	2.61189	2.3103	2.1177	1.03328
BNIP1	2.95204	2.85217	2.48505	2.89559	2.15771
BNIP2	5.41487	6.08706	5.96739	6.29236	6.53206
BNIP3	7.94582	7.97415	7.82391	7.53895	8.92628
BNIP3L	4.60054	6.44551	5.42284	5.35758	5.63548
BNIPL	0.82986	0.821268	0.595456	0.710344	0.111717
BOC	2.12738	1.29201	2.38276	2.1439	1.19422
BOD1	4.35317	4.81682	4.24876	4.56949	4.75949
BOD1L	5.0362	5.86036	6.54464	5.89168	6.36596
BOK	6.72302	5.45778	3.27592	3.82792	2.25825
BOLA1	2.98783	2.61189	2.41767	2.56816	1.83852
BOLA3	3.33213	2.61189	2.8598	3.58188	2.86394
BOP1	5.91992	3.10171	1.41175	1.61713	0.31213
BORA	3.11196	3.8287	3.17751	3.57226	4.4813
BPGM	3.88128	4.25937	4.41348	4.21528	4.7552
BPHL	5.65641	5.72047	5.99076	6.10838	6.20208
BPI	0.332474	0.328437	0.173431	0.110396	0
BPIFA2	0.0905726	1.01622	0.820833	0.844179	0
BPIFB1	0.0905726	0.674933	0	0.110396	0.215401
BPIFB4	0.332474	0.889221	0.328234	0.308679	0.111717
BPNT1	4.24394	3.79367	4.65205	4.09288	4.63879
BPTF	5.04756	5.55251	6.25001	6.00499	5.84802
BRAF	1.87046	2.95088	2.64091	2.62506	2.67681
BRAP	4.11501	4.57004	4.49746	4.6448	4.62002
BRAT1	3.63268	0.954117	0.712541	0.110396	0.215401
BRCA1	2.98783	3.15789	3.77041	3.78695	3.40341
BRCA2	1.6794	2.16797	2.15345	1.8257	2.62125
BRCC3	4.54156	4.5906	4.93711	4.77202	5.41908
BRD1	4.02601	3.66389	4.05172	3.60091	4.37335
BRD2	6.77173	6.71845	6.38182	6.81369	6.3041
BRD3	5.26249	5.04994	4.83105	4.6356	5.55376
BRD4	5.14852	3.42153	3.86197	4.28756	3.61728
BRD7	5.13528	5.48274	5.13888	5.20731	5.37217
BRD8	5.34989	5.66824	6.1601	5.91469	5.32948
BRD9	4.33476	3.53194	3.13619	3.44109	2.60225
BRE	4.64231	3.99985	4.14842	4.03806	4.13633
BRF1	4.4289	1.18793	0.712541	1.69005	0.786277
BRF2	2.91534	4.16658	1.97745	2.52894	2.25825
BRI3	6.72036	5.71111	4.9491	5.56083	3.59822
BRI3BP	2.30811	1.13294	1.4794	0.966646	1.70238
BRIP1	2.58232	2.32343	2.48505	2.46803	3.22857
BRIX1	4.56149	4.8598	4.7783	5.1917	5.45924
BRK1	6.36988	6.27024	5.92858	6.47628	5.64943
BRMS1	4.7224	3.42153	2.19429	2.40444	0.215401
BRMS1L	2.59785	2.52912	2.58057	2.66178	3.20357
BROX	2.34538	3.97661	3.36805	2.89559	3.81179
BRP44	7.45042	7.52794	7.55954	8.01712	8.81127
BRP44L	5.68757	5.43238	6.54267	6.1282	6.75921
BRPF1	3.5632	2.96669	2.58057	2.1949	0.852104
BRPF3	4.0712	4.06005	3.65811	3.91416	4.45506
BRS3	0	0.117984	0	0	0.111717
BRSK1	1.02622	0.117984	0	0.308679	0
BRSK2	0.0905726	0.117984	0	0.110396	0.215401
BRWD1	6.26196	6.71845	6.86229	6.89884	7.62359
BRWD3	3.72747	4.14589	4.75118	4.40594	4.87483
BSCL2	0.25626	0.227045	0.595456	0.212941	0
BSDC1	5.96402	6.05598	5.92858	5.64118	5.39444
BSG	8.52807	4.80368	4.34258	5.02552	2.48266
BSN	2.41714	1.60655	0.921561	2.6798	0.915058
BSND	0	0	0	0	0
BSPRY	0.175793	1.29201	0.173431	0.110396	0.111717
BST1	1.0714	1.29201	0.820833	1.02419	0.31213
BST2	8.15573	4.83417	4.44766	4.80523	3.90778
BTAF1	5.1246	5.58104	6.02229	6.04724	6.47444
BTBD1	4.97807	5.90208	5.42713	5.68867	6.23175
BTBD10	3.33213	3.73024	4.07377	3.84399	4.50707
BTBD11	2.32687	3.8287	2.41767	2.09102	2.76489
BTBD16	1.19903	0.42317	0.595456	1.28181	0.488069
BTBD17	0	0	0	0	0.111717
BTBD18	0.0905726	0.227045	0	0.110396	0.111717
BTBD19	0.404863	0	0	0.110396	0.215401
BTBD2	4.64231	1.07576	0	0.482974	0.111717
BTBD3	3.30401	4.22691	3.55213	3.21265	3.44667
BTBD6	5.67116	5.04622	3.35009	3.85988	3.13911
BTBD7	4.1204	4.79485	4.46445	4.35078	5.31788
BTBD8	0.0905726	0.227045	0.468023	0.398457	0.568596
BTBD9	2.34538	1.96251	1.72215	1.94968	2.35224
BTC	0	1.18793	0.328234	0	0.488069
BTD	6.39231	5.49096	5.78223	6.4036	4.51217
BTF3	7.92904	7.95694	7.79183	8.38631	8.22545
BTF3L4	4.90195	5.50997	5.04152	4.9533	5.97163
BTG1	6.88204	7.29022	7.87504	8.10559	7.67053
BTG2	3.50676	5.01234	4.43919	4.78456	3.90778
BTG3	3.80308	5.5314	3.86197	2.91092	4.82242
BTK	3.13342	3.11596	3.94807	3.29678	3.099
BTLA	0.662784	1.34137	1.82975	1.72518	0.975379
BTN1A1	0.175793	0.117984	0.173431	0.110396	0.111717
BTN2A1	4.63481	4.51733	4.88193	4.65394	3.93082
BTN2A2	4.34399	4.71752	4.48928	4.42208	3.7527
BTN3A1	5.2938	5.79544	5.69953	5.68198	5.45659
BTN3A2	5.94896	6.25583	6.23785	6.01567	6.02076
BTN3A3	4.8478	5.16063	5.39683	5.05343	4.72037
BTNL3	0	0.227045	0	0.212941	0
BTNL8	0.0905726	3.99985	0.712541	0.212941	2.65852
BTNL9	3.36879	3.99214	4.4048	3.78695	2.7477
BTRC	3.78962	4.55443	4.31507	3.86776	4.22596
BUB1	3.26565	3.51052	3.84924	2.44715	4.06872
BUB1B	3.72039	3.35099	3.75684	2.66178	4.01225
BUB3	6.57694	6.50357	6.38843	6.19236	7.56591
BUD13	3.71328	3.88804	3.84924	3.98833	3.55934
BUD31	4.98989	5.09739	4.10624	4.99706	4.62944
BVES	0.175793	0.512063	0	0.212941	0.215401
BYSL	3.7345	3.77583	3.36805	3.58188	2.15771
BZRAP1	2.67306	1.79548	2.0235	1.57923	0.488069
BZW1	8.18461	8.59886	8.55522	8.65177	9.7043
BZW2	4.43755	4.66032	4.06279	4.73803	4.43372
C10orf10	7.12239	7.34115	6.23051	6.13638	5.29143
C10orf103	1.45912	1.07576	2.5176	1.65405	0.975379
C10orf105	0.0905726	0	0.173431	0.562812	0
C10orf107	0.53958	1.18793	0.595456	0.778813	0.31213
C10orf108	1.87046	1.72285	1.60587	2.58737	1.47056
C10orf11	3.24608	4.20041	2.3103	2.76665	2.48266
C10orf111	0.82986	0.674933	0	0.638463	0.488069
C10orf113	0	0	0	0.110396	0
C10orf114	2.79928	2.08347	1.34076	2.1439	2.7477
C10orf116	4.48006	2.4413	1.54402	1.41685	0.975379
C10orf118	2.74454	4.81682	4.08468	2.9261	4.26273
C10orf12	1.55767	2.34779	2.19429	1.50032	1.87063
C10orf125	6.2448	3.52127	1.60587	0.906712	0.31213
C10orf128	1.38947	0.821268	1.60587	1.07953	0.915058
C10orf131	0.0905726	0.117984	0.921561	0.482974	0.40278
C10orf136	0	0.117984	0	0	0
C10orf137	3.36879	3.60449	3.92399	3.67464	4.22596
C10orf140	2.10582	1.96251	1.72215	2.60634	3.50921
C10orf2	4.13643	4.18021	2.88497	2.91092	3.63609
C10orf25	2.59785	3.04326	2.98146	2.50892	2.32931
C10orf26	5.48124	5.2013	4.84394	4.25187	4.47609
C10orf28	3.28496	3.87971	3.8871	3.26132	4.03369
C10orf32	6.92806	7.21195	6.59889	6.47756	8.03222
C10orf35	0.175793	0.117984	0	0.212941	0.111717
C10orf46	6.03416	6.05967	5.92555	5.48087	6.43202
C10orf47	3.80976	3.23826	3.50421	4.05196	4.45506
C10orf54	3.12273	2.16797	1.82975	1.97907	0.31213
C10orf55	0.662784	0.595795	0.468023	0.638463	0
C10orf67	0	0.512063	0.328234	0.308679	0
C10orf68	0.175793	0.674933	1.18737	0.966646	0.852104
C10orf71	0	0	0	0	0.111717
C10orf76	4.40703	4.4957	4.3873	4.14569	4.21974
C10orf81	0.175793	0.328437	0.173431	0.710344	1.80567
C10orf82	0	0.117984	0	0.398457	0.111717
C10orf88	2.74454	3.19863	3.71535	3.16228	4.08934
C10orf90	1.38947	1.29201	0	0	0.111717
C10orf91	0	0	0	0	0
C10orf95	0.0905726	0.328437	0.921561	0.212941	0
C10orf99	0	0.227045	0	0.110396	0
C11orf1	3.38677	3.60449	2.67016	3.04207	3.74406
C11orf10	5.22299	4.74986	4.28703	4.71637	3.8035
C11orf16	0.175793	0.117984	0	0.110396	0.215401
C11orf2	5.19774	2.27345	1.34076	1.75947	0.215401
C11orf20	0.0905726	0	0	0	0
C11orf21	1.7083	0.595795	1.4794	1.07953	0.215401
C11orf24	6.42857	3.53194	3.8871	3.6836	2.89551
C11orf30	2.86491	3.15789	3.74314	3.72757	3.66385
C11orf31	4.47166	4.62588	3.5985	3.60091	4.65732
C11orf34	0	0.227045	0.921561	0.710344	0.215401
C11orf35	2.85202	1.18793	0.468023	0.110396	0.111717
C11orf41	1.27825	0.512063	0.595456	0.562812	1.03328
C11orf42	0	0	0	0.110396	0
C11orf45	1.42471	1.72285	0.173431	0.308679	1.339
C11orf46	3.37781	3.81129	4.02932	4.17138	4.65271
C11orf48	5.09482	4.86824	4.43067	4.55003	4.3956
C11orf49	3.7345	2.91872	1.66518	1.50032	0.40278
C11orf51	4.32546	4.03777	3.09365	3.354	2.44048
C11orf53	0.0905726	0	0	0.212941	0.40278
C11orf54	6.59446	6.35228	7.65315	6.80654	8.19724
C11orf57	4.06563	4.96195	3.74314	4.20909	5.29735
C11orf58	6.74148	7.35399	6.94239	6.77755	7.45112
C11orf61	2.55077	3.10171	3.95996	3.6925	3.73536
C11orf63	0.82986	1.83047	1.54402	1.72518	1.339
C11orf65	0.0905726	0.821268	0.328234	0.710344	0.975379
C11orf67	3.7692	3.65416	3.68702	4.17774	3.68206
C11orf68	4.41143	4.02272	3.04981	3.02807	0.644864
C11orf70	0.53958	0.227045	0.595456	0.212941	0.215401
C11orf71	2.12738	1.29201	1.01571	0.966646	0.488069
C11orf73	4.21906	4.09644	4.24876	4.4486	4.57687
C11orf74	2.93991	3.73024	2.72693	3.5132	3.59822
C11orf75	4.34859	3.48879	4.5456	5.0078	5.0322
C11orf80	2.98783	2.76443	4.10624	3.31994	2.91103
C11orf82	1.42471	2.08347	2.58057	2.09102	1.9328
C11orf83	2.70208	1.79548	0	1.02419	1.08895
C11orf84	2.56663	1.07576	1.60587	0.562812	0.644864
C11orf85	0	0.227045	0	0.308679	0.111717
C11orf86	0.0905726	0.42317	0	0	0
C11orf87	0	0.117984	0	0.110396	0
C11orf88	0	0.117984	0	0.212941	0.31213
C11orf9	5.31039	4.70814	3.78385	4.19036	3.74406
C11orf91	0.25626	0.328437	0	0.308679	0.111717
C11orf92	1.15773	3.02826	1.01571	1.88902	2.7477
C11orf93	2.70208	2.85217	1.2661	1.23383	1.90205
C11orf94	0.25626	0	0	0.212941	0
C11orf95	4.25377	4.99316	4.0955	4.46946	4.64809
C11orf96	2.56663	1.01622	0.595456	1.13282	0.215401
C12orf10	4.85428	3.70218	2.98146	3.12331	1.9924
C12orf23	5.26005	5.79765	5.87307	5.87027	7.04785
C12orf26	2.41714	2.8691	1.34076	2.24417	2.94159
C12orf29	3.88761	4.8598	4.83105	4.23369	5.73479
C12orf32	3.82962	4.02272	3.67264	3.6197	4.32201
C12orf34	2.21051	1.68511	1.60587	1.07953	2.37481
C12orf35	6.62034	7.74463	7.31067	6.89016	7.46828
C12orf36	0	0.117984	0	0.110396	0.111717
C12orf39	1.49272	0.821268	1.10409	0.966646	0.915058
C12orf4	2.89034	4.0674	3.79717	3.43048	3.88438
C12orf42	0.404863	0.227045	0	0.110396	0
C12orf43	2.99957	2.19508	3.0046	2.16963	2.0213
C12orf44	4.36682	3.4997	2.34699	2.9261	0.975379
C12orf45	3.04558	2.52912	3.40331	3.63825	3.336
C12orf49	2.53472	3.99214	2.27266	2.00789	2.86394
C12orf5	2.39953	3.30197	2.93402	3.22497	3.24091
C12orf50	0	0.328437	0	0.110396	0.111717
C12orf51	4.74349	4.39411	4.94312	4.96436	3.86059
C12orf52	4.79827	3.76683	3.74314	3.90653	2.97152
C12orf53	0.25626	0	0.173431	0.212941	0
C12orf54	0	0.227045	0.173431	0.110396	0
C12orf56	0	0.328437	0	0.212941	0.215401
C12orf57	5.10028	2.74622	1.34076	1.94968	0.786277
C12orf59	0.175793	0.674933	0	0	0.31213
C12orf60	2.58232	0.889221	3.64344	3.11008	3.67298
C12orf61	0.776289	1.18793	0.595456	0.398457	0.786277
C12orf65	4.24394	3.92088	3.94807	3.84399	3.94597
C12orf66	2.43454	2.61189	3.02738	2.89559	2.76489
C12orf68	0.404863	0	0.173431	0.778813	0
C12orf69	0.720652	0.889221	1.60587	2.00789	1.80567
C12orf70	0.332474	0.328437	0.595456	0.212941	0
C12orf71	0.0905726	0.117984	0	0.110396	0.111717
C12orf73	3.21622	3.05809	2.61106	3.23719	3.3701
C12orf74	0.0905726	0.117984	0	0	0.111717
C12orf75	4.44186	4.40576	3.97176	3.5132	3.89222
C12orf76	2.55077	2.83505	3.02738	3.18769	2.87981
C13orf33	0.602496	2.8691	0.820833	0.212941	0.915058
C14orf1	6.77173	6.76328	5.69598	6.72754	6.45206
C14orf101	4.73999	4.26578	4.7983	5.15674	5.12499
C14orf102	3.29452	2.90237	2.9097	3.44109	2.46172
C14orf105	4.66828	4.53865	4.785	4.69438	4.601
C14orf109	2.78579	3.33889	3.02738	3.33139	3.49898
C14orf118	1.92071	2.16797	2.78155	3.05593	1.9328
C14orf119	5.33375	5.45217	5.30658	5.3236	5.11832
C14orf126	3.74151	4.07472	3.40331	3.95172	4.72477
C14orf129	3.43078	4.4458	4.36063	4.43805	5.57097
C14orf132	1.99294	3.22517	2.15345	2.7497	1.47056
C14orf133	3.97342	4.13194	4.08468	4.55979	4.27478
C14orf135	4.41143	4.84704	4.86306	5.01492	5.45924
C14orf142	3.14403	3.83733	3.02738	3.33139	4.01943
C14orf149	5.07555	4.52269	4.72355	4.67655	4.7723
C14orf159	5.45165	5.01234	4.785	5.25315	3.90002
C14orf162	0.332474	0.117984	0.712541	2.06384	0.111717
C14orf166	6.5867	6.38059	6.14455	6.84895	6.65587
C14orf166B	0.175793	0.227045	0	0	0.215401
C14orf169	3.11196	3.66389	2.8598	3.47243	3.81179
C14orf176	1.58908	1.24091	0.468023	0.562812	0.31213
C14orf178	0.404863	0.512063	1.41175	0.966646	0.215401
C14orf182	1.87046	1.29201	1.66518	1.8577	1.08895
C14orf183	0	0	0	0	0
C14orf2	5.64897	5.85187	5.61181	6.53065	5.87598
C14orf21	3.03421	1.5656	2.15345	2.1439	0.915058
C14orf28	3.26565	3.11596	3.52036	3.67464	3.90002
C14orf37	0.25626	0.117984	0.595456	0.778813	1.14254
C14orf38	1.61982	1.64636	1.2661	1.41685	1.51187
C14orf43	3.84921	4.01513	4.31507	4.46427	4.50195
C14orf45	4.22407	3.96877	4.7648	4.83769	5.17729
C14orf49	0.881512	0.42317	0.595456	0.562812	0
C14orf55	0.720652	0.512063	2.06813	1.8577	0.915058
C14orf64	0.175793	0.595795	0.173431	0.212941	0
C14orf79	2.14861	2.14035	1.10409	1.8577	1.339
C14orf80	1.35334	0.117984	0	0.212941	0.111717
C14orf93	3.70614	2.99781	2.8598	3.16228	2.65852
C15orf17	4.62348	5.0047	4.5613	5.29466	4.62474
C15orf23	4.6535	4.52269	4.82456	4.9005	5.2493
C15orf24	6.45332	5.82176	6.10494	6.79108	5.30618
C15orf26	0.175793	0.227045	0.173431	0.212941	0.215401
C15orf27	0.0905726	0	0	0.308679	0.40278
C15orf29	4.01449	4.91382	4.62243	4.37309	5.14154
C15orf33	1.64992	2.63187	2.61106	2.1177	2.46172
C15orf37	1.31628	0.749955	0.173431	0.638463	0.31213
C15orf38	2.86491	2.41849	2.34699	1.72518	1.19422
C15orf39	3.05686	1.60655	1.34076	0.710344	0.975379
C15orf40	4.58115	4.41155	4.08468	4.60764	4.7552
C15orf41	3.35058	3.65416	2.95793	3.33139	4.30448
C15orf42	2.16954	1.52345	0.712541	1.07953	1.55204
C15orf44	4.58115	5.05734	4.81149	4.712	4.78077
C15orf48	0.662784	0.512063	0.820833	0.398457	0.717303
C15orf52	3.84921	3.21196	3.55213	4.22758	2.41892
C15orf53	0.0905726	0	0	0	0
C15orf54	0	0.328437	0.173431	0.110396	0
C15orf55	0	0	0	0.110396	0.111717
C15orf56	0	0	0	0	0
C15orf57	3.79636	3.80251	3.5985	3.86776	3.7527
C15orf58	1.23918	0.227045	0.328234	0.710344	0.40278
C15orf59	0.0905726	0	0	0	0.111717
C15orf60	0	0	0	0.110396	0
C15orf61	2.12738	1.96251	1.54402	1.69005	1.47056
C15orf62	1.52556	1.18793	0.173431	0.638463	0.40278
C15orf63	0.473793	0	0	0.308679	0
C16orf13	5.52046	3.71159	2.38276	2.40444	0.488069
C16orf3	0	0.227045	0	0	0
C16orf42	4.89254	1.79548	1.54402	1.02419	0.488069
C16orf45	4.7153	3.4997	4.12748	4.03806	4.11638
C16orf46	2.10582	1.43528	2.3103	2.40444	2.10469
C16orf48	3.62512	1.79548	1.01571	0.906712	0.40278
C16orf5	6.03843	4.36457	3.64344	3.29678	1.3842
C16orf52	3.80976	4.73147	4.23904	4.43805	4.8428
C16orf53	5.5705	5.23106	3.97176	4.04503	4.14292
C16orf54	0.931379	1.5656	2.15345	1.94968	0.717303
C16orf55	1.6794	0.674933	0.468023	0.212941	0.215401
C16orf57	4.67927	4.01513	3.92399	4.44333	3.17813
C16orf58	6.69982	5.50457	4.08468	4.37309	1.9924
C16orf59	1.23918	0.749955	0.328234	0.212941	0.111717
C16orf62	4.87035	3.96877	3.8871	4.17138	2.54369
C16orf7	4.53754	2.91872	1.41175	0.906712	0
C16orf70	6.12803	5.47999	5.71013	6.11667	5.52125
C16orf71	0.720652	0	0	0.308679	0.215401
C16orf72	4.64978	5.59128	5.17504	4.56949	5.93792
C16orf73	1.27825	1.29201	1.34076	1.41685	1.47056
C16orf74	0.473793	0.42317	0.173431	0	0
C16orf79	2.26986	0	0	0.110396	0
C16orf80	4.6535	4.27216	4.65205	4.90816	3.49898
C16orf86	1.02622	0.42317	0	0.110396	0
C16orf87	4.16797	3.64436	4.89438	4.797	5.1015
C16orf88	3.61753	3.28945	3.84924	3.50311	3.44667
C16orf89	0.25626	0	0.173431	0.212941	0
C16orf90	0	0	0	0	0
C16orf91	3.13342	1.898	1.60587	1.50032	1.24411
C16orf93	1.38947	1.18793	1.18737	0.638463	0.215401
C16orf95	2.16954	1.18793	1.54402	1.37322	1.14254
C16orf96	0	0.227045	0	0	0.215401
C17orf100	1.15773	1.43528	1.01571	1.79296	1.24411
C17orf101	4.44615	2.65157	1.60587	1.61713	0.40278
C17orf103	2.36366	1.86463	1.18737	1.61713	1.03328
C17orf104	0.602496	0.954117	0.468023	1.18421	0.644864
C17orf107	2.19017	1.72285	1.10409	1.13282	0.644864
C17orf108	3.59449	2.96669	2.54943	2.86442	2.0213
C17orf109	1.15773	1.01622	1.10409	0.844179	0
C17orf110	1.6794	1.52345	0.595456	0.906712	1.08895
C17orf28	2.10582	1.48004	1.10409	0.710344	0.111717
C17orf39	2.59785	2.93489	2.7545	3.54303	3.04373
C17orf47	0.175793	0.42317	0.712541	0.778813	0.568596
C17orf48	3.31345	3.66389	3.71535	4.25788	3.3701
C17orf51	0.473793	0.117984	0.328234	0.398457	0.215401
C17orf53	1.73662	1.64636	1.34076	1.02419	0.717303
C17orf56	4.35774	3.30197	2.41767	2.16963	0.915058
C17orf57	1.84467	2.08347	3.17751	3.40904	3.07163
C17orf58	4.64978	4.47373	4.66664	4.50526	5.3003
C17orf59	2.85202	1.99372	0	0.212941	0.40278
C17orf61	4.15754	4.26578	3.17751	3.44109	1.339
C17orf62	4.66091	4.08199	2.83419	2.69759	0.568596
C17orf63	3.34138	3.13007	3.53633	3.65656	3.336
C17orf64	0	0	0	0	0.215401
C17orf65	1.99294	1.52345	1.34076	1.91966	0.852104
C17orf66	0.175793	1.01622	0.712541	0.844179	0.568596
C17orf67	1.19903	1.68511	2.11142	1.45919	1.29233
C17orf69	0.473793	1.01622	1.01571	0.966646	0.568596
C17orf70	4.20392	0.117984	0.820833	0.562812	0
C17orf72	2.34538	1.01622	1.01571	1.23383	0
C17orf75	4.17317	4.29739	4.17926	4.25187	4.18823
C17orf77	0	0	0	0	0
C17orf78	0	0.227045	0.173431	0.212941	0.644864
C17orf79	5.35218	5.13287	4.92503	5.68421	5.47238
C17orf80	3.83618	4.22691	4.63732	4.712	4.49682
C17orf81	4.46321	4.25294	3.72931	4.00271	2.65852
C17orf82	0	0	0	0	0
C17orf85	4.14702	4.43447	4.46445	4.46946	4.52231
C17orf89	4.08778	3.77583	2.48505	3.53316	2.37481
C17orf90	2.89034	0.595795	0	0	0
C17orf96	5.06721	5.28881	2.78155	1.88902	3.08538
C17orf97	0.881512	0.328437	0.921561	0.844179	0.111717
C17orf99	0	0.227045	0	0.110396	0.111717
C18orf1	4.16797	4.40576	4.90672	4.86156	5.32659
C18orf21	3.03421	3.92897	3.74314	3.45161	3.9684
C18orf25	3.87492	5.15028	5.00181	4.59345	5.71724
C18orf32	0	0	0	0	0
C18orf34	0	1.5656	0.328234	0.562812	0.31213
C18orf54	1.0714	2.55026	2.15345	2.00789	1.96291
C18orf56	0.979579	0.889221	0	0.398457	0.852104
C18orf8	4.25867	4.80807	4.85034	4.8655	4.75949
C19orf10	7.60869	5.76862	5.21528	5.69975	3.66385
C19orf12	5.73222	5.48549	5.64533	5.90131	6.20838
C19orf18	0.53958	0.821268	1.2661	1.23383	0.488069
C19orf21	0	1.64636	0	0.212941	0.111717
C19orf24	4.19884	0.328437	0.173431	0	0
C19orf25	3.17541	0.674933	0.328234	0.398457	0.111717
C19orf26	0.175793	0	0	0	0.111717
C19orf29	3.72039	0.42317	0.173431	0.778813	0.40278
C19orf33	0	0.117984	0.173431	0	0
C19orf35	0.25626	0	0	0	0
C19orf38	1.0714	0.117984	0.173431	0.844179	0.111717
C19orf40	1.23918	1.24091	0	0.562812	0.40278
C19orf42	5.94138	6.25422	5.47763	6.42912	6.08377
C19orf43	6.09833	5.27934	5.77887	5.66173	3.62671
C19orf44	3.35058	1.48004	0.820833	1.72518	0.40278
C19orf45	0	0	0	0.110396	0.111717
C19orf46	3.94942	3.63449	2.27266	1.88902	0.915058
C19orf47	2.43454	1.18793	0.712541	0.212941	0.215401
C19orf48	5.29142	4.09644	1.77695	1.57923	0.40278
C19orf51	0	0.227045	0	0	0.215401
C19orf52	2.77217	2.05417	2.3103	3.13642	2.20886
C19orf53	5.8471	3.89632	2.8598	3.99554	1.29233
C19orf54	4.45896	4.55965	3.47135	3.5132	2.20886
C19orf55	1.31628	1.34137	0.595456	0.778813	0.215401
C19orf57	0.82986	0.42317	1.01571	0.844179	0.215401
C19orf59	0	0.889221	0	0.110396	0
C19orf6	5.91528	3.04326	2.88497	3.23719	0.644864
C19orf60	2.30811	1.01622	0.921561	0.212941	0.111717
C19orf63	6.52916	4.40576	3.3319	3.49296	3.46782
C19orf66	6.35625	5.46336	6.27164	6.26278	4.89839
C19orf69	0	0	0	0	0
C19orf70	6.20861	2.76443	2.72693	3.13642	0.488069
C19orf71	1.31628	0	0	0.110396	0
C19orf73	0.979579	0.821268	0	0	0
C19orf76	0.602496	0.117984	0	0.110396	0
C19orf77	2.21051	3.13007	0.468023	0.844179	0.644864
C19orf79	6.14926	5.33827	5.84128	6.13964	4.00504
C19orf80	4.00287	1.75962	0.328234	1.37322	0.31213
C19orf81	0	0	0	0	0
C1D	4.47166	4.51733	4.45608	4.5402	5.35525
C1GALT1	4.51727	6.52776	5.11781	4.96436	6.02076
C1GALT1C1	5.21797	4.94608	4.89438	5.22582	5.47238
C1orf100	0	0.117984	0.173431	0.212941	0.31213
C1orf101	1.35334	1.96251	1.72215	1.45919	2.20886
C1orf105	0.473793	0.42317	0.468023	1.41685	0.717303
C1orf106	2.64344	2.90237	2.0235	2.00789	3.90002
C1orf109	3.09017	2.93489	2.69882	3.22497	3.97581
C1orf110	0	0	0	0.110396	0.215401
C1orf111	0	0	0	0.398457	0.111717
C1orf112	3.17541	3.38669	3.17751	2.98525	3.46782
C1orf114	0.175793	0.595795	0	0.966646	0.644864
C1orf115	6.5139	6.51706	6.19321	6.14289	7.07136
C1orf116	0.175793	3.28945	0.173431	0.966646	1.42802
C1orf122	4.45896	4.32831	2.93402	2.89559	2.04964
C1orf123	5.35446	5.42095	5.51438	5.25014	5.09132
C1orf124	2.93991	3.25123	2.80811	3.37627	3.93082
C1orf127	0.404863	0.117984	0.328234	0.212941	0.215401
C1orf130	2.25035	2.99781	2.38276	2.26818	2.76489
C1orf131	3.65511	4.20041	3.77041	3.59143	4.7934
C1orf133	0.53958	4.20708	0.595456	0.482974	1.29233
C1orf135	0.332474	0.889221	0.468023	0.638463	0.31213
C1orf144	6.72124	5.9486	5.00181	4.68995	5.10488
C1orf146	0.0905726	0	0.173431	0.110396	0.111717
C1orf150	0.0905726	0.595795	0	0	0.215401
C1orf159	1.27825	0	0.173431	0.212941	0
C1orf162	3.71328	4.02272	4.12748	3.85988	3.16524
C1orf168	4.71173	4.25937	5.91337	5.24712	6.10586
C1orf170	1.15773	0.117984	0	0	0.111717
C1orf172	0.25626	0.889221	0.173431	0.212941	0.644864
C1orf173	0.404863	0.328437	0	0.710344	0.644864
C1orf174	3.97342	3.72095	3.8871	3.6197	3.66385
C1orf177	0.473793	0.227045	0.595456	0	0.31213
C1orf180	0	0	0	0	0
C1orf182	1.11521	1.68511	0.173431	1.32824	0.852104
C1orf186	1.0714	0.512063	0.595456	0.638463	0.31213
C1orf187	0	0.117984	0	0	0.111717
C1orf189	0.0905726	0.117984	0.328234	0.212941	0
C1orf192	1.35334	0.749955	2.38276	2.1439	2.23377
C1orf194	0.0905726	0	0	0.212941	0.111717
C1orf198	5.07277	5.05734	4.73051	4.36755	4.80175
C1orf200	0.0905726	0	0	0	0
C1orf201	1.55767	0.821268	0.921561	1.18421	1.51187
C1orf204	1.73662	2.34779	1.4794	1.75947	1.29233
C1orf21	4.34859	5.45498	4.80491	4.29926	4.92921
C1orf210	1.61982	1.52345	1.41175	0.966646	2.95663
C1orf212	5.11923	4.39995	4.28703	4.23978	4.00504
C1orf213	2.43454	2.671	2.64091	3.05593	1.70238
C1orf216	3.20612	3.87133	3.3319	3.17504	3.79515
C1orf220	0.881512	0.227045	1.01571	1.57923	1.19422
C1orf226	3.76233	3.4997	3.48787	3.49296	3.85257
C1orf227	0.662784	0.42317	0	0.562812	0.215401
C1orf228	2.53472	1.13294	2.0235	1.28181	0.31213
C1orf229	0.0905726	0.42317	0.173431	0.212941	0.111717
C1orf233	0.473793	0	0	0	0
C1orf27	5.35903	5.49096	5.96444	6.17341	6.62561
C1orf31	4.60823	4.73609	4.27755	4.65849	5.4776
C1orf35	2.79928	2.16797	0.820833	1.07953	0.111717
C1orf38	3.38677	2.74622	3.53633	3.14941	2.52363
C1orf43	7.8779	7.78365	7.5458	7.73263	8.35278
C1orf49	0	0.117984	0	0	0.215401
C1orf50	3.06805	3.19863	2.7545	2.52894	2.37481
C1orf51	3.92501	4.55965	3.40331	4.02402	3.39239
C1orf52	3.80976	4.25294	4.28703	4.00985	4.8629
C1orf53	1.64992	1.29201	0.468023	1.57923	1.96291
C1orf54	2.16954	2.83505	2.54943	3.27324	2.18351
C1orf55	4.48841	5.08658	5.12838	4.78456	6.15884
C1orf56	3.51496	3.51052	3.13619	3.45161	4.18184
C1orf61	1.15773	0.328437	0.173431	0	0.215401
C1orf63	5.70201	6.03176	6.74864	6.01034	6.61735
C1orf65	0	0	0	0	0
C1orf74	1.7644	1.64636	1.4794	1.61713	2.13144
C1orf85	6.63641	4.90973	4.48105	4.07937	3.02957
C1orf86	3.53122	2.27345	2.11142	1.23383	0.215401
C1orf88	0	0.674933	0.173431	0.482974	0.215401
C1orf9	5.71096	6.06336	6.25484	6.16704	6.83034
C1orf95	0.175793	1.01622	0.595456	0.110396	0
C1orf96	2.67306	3.42153	3.0719	3.38728	4.18823
C1orf98	0.979579	0.42317	1.01571	0.562812	0.852104
C1QA	5.37713	4.16658	2.38276	2.1439	0
C1QB	5.71274	4.27216	2.61106	2.81636	0.786277
C1QBP	5.2404	5.01234	4.88193	5.47056	4.98162
C1QC	4.60054	2.83505	0.820833	1.8577	0.644864
C1QL1	0.602496	0	0	0.110396	0
C1QL3	0	0.954117	0.328234	0.110396	0.40278
C1QTNF1	3.03421	3.53194	0.820833	1.79296	0.111717
C1QTNF2	0.404863	0.328437	0.468023	0.110396	0.111717
C1QTNF3	5.51843	7.33584	3.52036	3.49296	5.00713
C1QTNF4	0	0	0	0	0
C1QTNF6	3.5473	2.22168	1.60587	2.66178	1.51187
C1QTNF7	0.175793	2.93489	0.921561	1.37322	0.717303
C1QTNF8	0	0	0	0	0
C1QTNF9	0.332474	0	0.173431	0.710344	0.215401
C1QTNF9B	1.15773	0.512063	0.173431	0.212941	0.40278
C1R	10.818	9.76651	9.8506	9.62433	8.38163
C1RL	7.97323	7.16474	7.36534	7.07935	6.89716
C1S	12.6295	11.7087	12.4951	11.878	11.7796
C2	9.68332	8.46888	8.42026	8.89264	7.74714
C20orf11	6.37439	6.69728	5.898	5.89939	6.48874
C20orf111	5.25026	5.28881	5.50223	5.7896	4.68919
C20orf112	3.69174	3.53194	4.21938	3.80348	4.08934
C20orf118	3.55527	3.60449	4.0955	3.49296	3.66385
C20orf123	0	0	0	0	0
C20orf132	3.93115	2.4413	2.9097	2.48862	1.19422
C20orf141	0	0	0	0	0
C20orf144	0	0	0	0	0
C20orf151	0	0	0	0.110396	0
C20orf152	0	0.227045	0.328234	0.308679	0.111717
C20orf160	2.26986	0.227045	1.54402	2.00789	0.568596
C20orf194	3.16503	3.9609	3.48787	3.46206	3.45728
C20orf195	0	0	0	0	0
C20orf196	1.7644	2.27345	1.10409	1.18421	0.40278
C20orf197	0	0.328437	0	0	0.215401
C20orf20	4.95113	4.85131	3.38579	3.78695	3.22857
C20orf202	0	0.674933	0	0.308679	0.111717
C20orf24	0.720652	1.18793	1.01571	0.562812	0.717303
C20orf26	0.776289	0.117984	0.595456	0.844179	0.31213
C20orf27	5.06441	2.14035	1.2661	1.23383	0.488069
C20orf29	3.28496	2.69018	1.34076	1.13282	0.40278
C20orf3	8.52883	6.97256	7.56442	7.97397	6.63499
C20orf30	7.147	7.55565	7.31414	7.90288	7.9216
C20orf4	4.72593	4.11074	4.04056	4.26387	3.2773
C20orf43	6.48288	6.39965	5.75518	6.2402	5.71503
C20orf54	0.776289	1.93062	0.173431	0.482974	0.852104
C20orf7	3.52311	3.30197	4.19946	4.28167	3.82824
C20orf72	4.28767	4.65545	4.85671	4.91958	5.11497
C20orf85	0	0	0	0.110396	0
C20orf94	1.02622	0.889221	1.4794	1.28181	1.3842
C20orf96	2.46871	2.27345	2.0235	2.69759	0.975379
C21orf119	1.99294	2.02426	1.2661	0.966646	0.31213
C21orf2	2.86491	1.13294	0.468023	1.69005	0.717303
C21orf33	6.67351	6.30486	5.61933	6.2982	6.06133
C21orf37	1.42471	2.32343	0.595456	0.398457	1.03328
C21orf49	0.332474	0	0.328234	0	0.644864
C21orf56	1.0714	0.227045	0	0	0.111717
C21orf58	2.43454	1.72285	0.595456	1.50032	0.975379
C21orf59	5.06999	5.71814	4.85671	5.04997	5.34385
C21orf62	0.25626	0	0.468023	0.212941	0
C21orf63	3.79636	3.77583	3.13619	3.16228	2.25825
C21orf67	1.8958	0.328437	0	0.212941	0.111717
C21orf7	3.21622	3.99214	3.62862	3.82792	3.85257
C21orf88	0.0905726	0.227045	0	0.308679	0.111717
C21orf90	1.27825	2.11219	0.173431	1.28181	0.215401
C21orf91	3.2559	4.18021	3.93608	4.13266	4.28077
C22orf13	7.66918	7.56801	7.24779	7.0785	6.62678
C22orf15	4.01449	2.27345	1.88068	1.69005	1.339
C22orf23	1.31628	0.749955	0.173431	0.110396	0.31213
C22orf24	0.0905726	0.328437	0	0.110396	0.111717
C22orf25	4.13111	3.58413	2.45176	2.91092	1.19422
C22orf26	1.27825	0.595795	0.468023	0.638463	0.40278
C22orf28	5.77211	5.36835	5.90417	5.68867	4.8629
C22orf29	3.72747	3.71159	2.41767	2.56816	2.28233
C22orf31	0.53958	0.117984	0	0	0.111717
C22orf32	4.80497	4.81246	4.3243	4.77202	3.9905
C22orf34	0.175793	0	0.173431	0	0.111717
C22orf39	4.01449	3.8287	3.79717	3.89115	3.99778
C22orf40	2.58232	2.22168	1.4794	1.07953	1.03328
C22orf42	0	0	0	0.110396	0
C22orf43	0.332474	0.42317	0.468023	0.482974	0.568596
C22orf45	5.43013	4.54393	4.00657	3.81982	3.336
[truncated: 15,146 more rows]
